# Supplementary material for: Identification of RP11‐770J1.4 as immune‐related lncRNA regulating the CTXN1–cGAS–STING axis in histologically lower‐grade glioma
Source: MedComm (2020). 2023 Dec 19;4(6):e458. doi: 10.1002/mco2.458 (PMC10728758; doi:10.1002/mco2.458)
Supplement: Supplementary file 2 — Supporting Information [file MCO2-4-e458-s001.xls]

lncRNA	miRNA
AC000111.6	hsa-mir-503
AC000111.6	hsa-mir-128-2
SMAD5-AS1	hsa-mir-503
SMAD5-AS1	hsa-mir-590
SMAD5-AS1	hsa-mir-219a-1
SMAD5-AS1	hsa-mir-125b-2
RP11-93B14.6	hsa-mir-503
RP11-93B14.6	hsa-mir-548an
RP11-93B14.6	hsa-mir-548ar
RP11-93B14.6	hsa-mir-219a-1
RP11-93B14.6	hsa-mir-27a
RP11-93B14.6	hsa-mir-124-2
RP11-93B14.6	hsa-mir-125b-2
LINC01106	hsa-mir-93
LINC01106	hsa-mir-106b
LINC01106	hsa-mir-199b
LINC01106	hsa-mir-125b-2
CTD-2201E18.3	hsa-mir-93
CTD-2201E18.3	hsa-mir-106b
CTD-2201E18.3	hsa-mir-1271
CTD-2201E18.3	hsa-mir-199b
CTD-2201E18.3	hsa-mir-548an
CTD-2201E18.3	hsa-mir-548ar
CTD-2201E18.3	hsa-mir-125b-2
RP5-1027G4.3	hsa-mir-138-1
RP5-1027G4.3	hsa-mir-199b
RP5-1027G4.3	hsa-mir-25
LINC00305	hsa-mir-27a
LINC00305	hsa-mir-128-2
UMODL1-AS1	hsa-mir-1271
UMODL1-AS1	hsa-mir-219a-1
UMODL1-AS1	hsa-mir-128-2
AC092171.2	hsa-mir-199b
LINC00994	hsa-mir-503
LINC00994	hsa-mir-548an
LINC00994	hsa-mir-548ar
LINC00994	hsa-mir-125b-2
LINC01164	hsa-mir-93
LINC01164	hsa-mir-106b
LINC01164	hsa-mir-199b
LINC01164	hsa-mir-27a
LINC01164	hsa-mir-125b-2
LINC01164	hsa-mir-128-2
LINC00336	hsa-mir-1271
LINC00336	hsa-mir-199b
LINC00336	hsa-mir-590
LINC00336	hsa-mir-27a
LINC00336	hsa-mir-124-2
LINC00336	hsa-mir-125b-2
LINC00336	hsa-mir-128-2
RP11-208N14.4	hsa-mir-503
RP11-208N14.4	hsa-mir-138-1
RP11-208N14.4	hsa-mir-93
RP11-208N14.4	hsa-mir-106b
RP11-208N14.4	hsa-mir-590
RP11-208N14.4	hsa-mir-124-2
RP11-208N14.4	hsa-mir-125b-2
C9orf41-AS1	hsa-mir-27a
C9orf41-AS1	hsa-mir-126
C9orf41-AS1	hsa-mir-128-2
PDCD4-AS1	hsa-mir-25
SPATA42	hsa-mir-27a
SPATA42	hsa-mir-125b-2
LINC00951	hsa-mir-138-1
LINC01123	hsa-mir-503
LINC01123	hsa-mir-93
LINC01123	hsa-mir-106b
LINC01123	hsa-mir-199b
LINC01123	hsa-mir-125b-2
AC021218.2	hsa-mir-93
AC021218.2	hsa-mir-106b
AC021218.2	hsa-mir-26a-2
AC021218.2	hsa-mir-125b-2
RP11-807H22.7	hsa-mir-503
RP11-46C24.3	hsa-mir-503
RP11-46C24.3	hsa-mir-124-2
RP11-46C24.3	hsa-mir-125b-2
RP11-830F9.6	hsa-mir-138-1
RP11-830F9.6	hsa-mir-26a-2
RP11-863P13.4	hsa-mir-138-1
RP11-863P13.4	hsa-mir-27a
RP11-863P13.4	hsa-mir-124-2
RP11-863P13.4	hsa-mir-125b-2
RP11-863P13.4	hsa-mir-128-2
TTLL10-AS1	hsa-mir-199b
TTLL10-AS1	hsa-mir-25
TTLL10-AS1	hsa-mir-26a-2
TTLL10-AS1	hsa-mir-125b-2
TTLL10-AS1	hsa-mir-128-2
RP11-1112C15.1	hsa-mir-25
RP11-1112C15.1	hsa-mir-27a
RP11-1112C15.1	hsa-mir-124-2
RP11-1112C15.1	hsa-mir-125b-2
RP11-1112C15.1	hsa-mir-128-2
RP11-401P9.6	hsa-mir-503
RP11-401P9.6	hsa-mir-93
RP11-401P9.6	hsa-mir-106b
RP11-401P9.6	hsa-mir-1271
RP11-401P9.6	hsa-mir-199b
AL592528.1	hsa-mir-503
AL592528.1	hsa-mir-1271
AL592528.1	hsa-mir-138-1
AL592528.1	hsa-mir-199b
AL592528.1	hsa-mir-26a-2
AL592528.1	hsa-mir-27a
AL592528.1	hsa-mir-128-2
AC083864.4	hsa-mir-199b
RP11-1084I9.1	hsa-mir-548an
RP11-1084I9.1	hsa-mir-548ar
RP11-1084I9.1	hsa-mir-27a
RP11-37N22.1	hsa-mir-93
RP11-37N22.1	hsa-mir-106b
RP11-37N22.1	hsa-mir-125b-2
XXyac-YM21GA2.7	hsa-mir-93
XXyac-YM21GA2.7	hsa-mir-106b
XXyac-YM21GA2.7	hsa-mir-125b-2
XXyac-YM21GA2.7	hsa-mir-128-2
AC114730.8	hsa-mir-125b-2
AC007131.1	hsa-mir-219a-1
AC007131.1	hsa-mir-25
AC007131.1	hsa-mir-27a
AC079305.10	hsa-mir-548an
AC079305.10	hsa-mir-548ar
RP5-858B6.3	hsa-mir-138-1
RP5-858B6.3	hsa-mir-124-2
RP11-24F11.2	hsa-mir-199b
LINC01120	hsa-mir-548an
LINC01120	hsa-mir-548ar
LINC01120	hsa-mir-124-2
LINC01120	hsa-mir-125b-2
LINC01120	hsa-mir-128-2
AC012506.3	hsa-mir-1271
AC012506.3	hsa-mir-93
AC012506.3	hsa-mir-106b
RP11-93B14.4	hsa-mir-93
RP11-93B14.4	hsa-mir-106b
RP11-93B14.4	hsa-mir-125b-2
AC124944.5	hsa-mir-548an
AC124944.5	hsa-mir-548ar
AC124944.5	hsa-mir-27a
AC124944.5	hsa-mir-128-2
LINC01342	hsa-mir-25
LINC01342	hsa-mir-27a
AC016738.4	hsa-mir-138-1
AC016738.4	hsa-mir-93
AC016738.4	hsa-mir-106b
AC016738.4	hsa-mir-199b
AC016738.4	hsa-mir-548an
AC016738.4	hsa-mir-548ar
AC016738.4	hsa-mir-27a
AC016738.4	hsa-mir-124-2
AC016738.4	hsa-mir-125b-2
AC016738.4	hsa-mir-128-2
LINC01441	hsa-mir-138-1
LINC01441	hsa-mir-548an
LINC01441	hsa-mir-548ar
LINC01441	hsa-mir-27a
LINC01441	hsa-mir-125b-2
LINC01441	hsa-mir-128-2
EGFR-AS1	hsa-mir-138-1
EGFR-AS1	hsa-mir-548an
EGFR-AS1	hsa-mir-548ar
EGFR-AS1	hsa-mir-590
EGFR-AS1	hsa-mir-27a
AC079767.4	hsa-mir-199b
AC079767.4	hsa-mir-124-2
RP11-433C9.2	hsa-mir-199b
RP11-433C9.2	hsa-mir-26a-2
RP11-259P1.1	hsa-mir-590
RP11-262I2.2	hsa-mir-1271
AC114730.3	hsa-mir-1271
AC114730.3	hsa-mir-199b
AC114730.3	hsa-mir-27a
AC114730.3	hsa-mir-125b-2
AC114730.3	hsa-mir-128-2
LINC01527	hsa-mir-503
LINC01527	hsa-mir-93
LINC01527	hsa-mir-106b
LINC01527	hsa-mir-199b
LINC01527	hsa-mir-548an
LINC01527	hsa-mir-548ar
LINC01527	hsa-mir-26a-2
LINC01527	hsa-mir-124-2
RP11-438F14.3	hsa-mir-27a
LINC01117	hsa-mir-26a-2
AC009227.2	hsa-mir-93
AC009227.2	hsa-mir-106b
AC009227.2	hsa-mir-548an
AC009227.2	hsa-mir-548ar
AC009227.2	hsa-mir-590
AC009227.2	hsa-mir-26a-2
LINC01167	hsa-mir-27a
LINC01167	hsa-mir-128-2
THRB-IT1	hsa-mir-548an
THRB-IT1	hsa-mir-548ar
LINC00184	hsa-mir-93
LINC00184	hsa-mir-106b
LINC00184	hsa-mir-199b
LINC00184	hsa-mir-27a
CASC6	hsa-mir-199b
RP1-35C21.1	hsa-mir-503
RP11-160H22.3	hsa-mir-27a
RP11-429E11.2	hsa-mir-138-1
RP11-429E11.2	hsa-mir-125b-2
AC091814.2	hsa-mir-26a-2
AC002480.5	hsa-mir-27a
EDNRB-AS1	hsa-mir-548an
EDNRB-AS1	hsa-mir-548ar
EDNRB-AS1	hsa-mir-124-2
AC096669.1	hsa-mir-93
AC096669.1	hsa-mir-106b
AC096669.1	hsa-mir-199b
AC096669.1	hsa-mir-219a-1
AC096669.1	hsa-mir-27a
AC096669.1	hsa-mir-128-2
DBH-AS1	hsa-mir-93
DBH-AS1	hsa-mir-106b
DBH-AS1	hsa-mir-138-1
DBH-AS1	hsa-mir-128-2
RP11-127O4.3	hsa-mir-1271
RP11-127O4.3	hsa-mir-124-2
RP5-1177I5.3	hsa-mir-125b-2
AC004603.4	hsa-mir-25
AC004603.4	hsa-mir-27a
AC004603.4	hsa-mir-128-2
RP5-1070A16.1	hsa-mir-93
RP5-1070A16.1	hsa-mir-106b
RP5-1070A16.1	hsa-mir-219a-1
RP5-1070A16.1	hsa-mir-26a-2
RP5-1070A16.1	hsa-mir-27a
RP5-1070A16.1	hsa-mir-124-2
RP5-1070A16.1	hsa-mir-128-2
RP11-552E20.4	hsa-mir-138-1
RP11-552E20.4	hsa-mir-125b-2
AC007461.2	hsa-mir-27a
AC007461.2	hsa-mir-125b-2
AC007461.2	hsa-mir-128-2
DDC-AS1	hsa-mir-93
DDC-AS1	hsa-mir-106b
DDC-AS1	hsa-mir-124-2
DDC-AS1	hsa-mir-126
RP11-217B7.2	hsa-mir-93
RP11-217B7.2	hsa-mir-106b
RP11-217B7.2	hsa-mir-125b-2
AC084809.2	hsa-mir-138-1
RP11-174J11.1	hsa-mir-93
RP11-174J11.1	hsa-mir-106b
RP11-174J11.1	hsa-mir-199b
RP11-174J11.1	hsa-mir-26a-2
RP11-174J11.1	hsa-mir-125b-2
RP11-1L9.1	hsa-mir-503
RP11-1L9.1	hsa-mir-93
RP11-1L9.1	hsa-mir-106b
RP11-420K8.1	hsa-mir-93
RP11-420K8.1	hsa-mir-106b
RP11-420K8.1	hsa-mir-27a
RP11-379B8.1	hsa-mir-1271
RP11-379B8.1	hsa-mir-199b
RP11-379B8.1	hsa-mir-125b-2
RP11-379B8.1	hsa-mir-128-2
AC138647.1	hsa-mir-503
RP11-406O16.1	hsa-mir-25
AC104655.3	hsa-mir-1271
AC104655.3	hsa-mir-93
AC104655.3	hsa-mir-106b
AC104655.3	hsa-mir-199b
AP000289.6	hsa-mir-25
AP000289.6	hsa-mir-125b-2
AP000289.6	hsa-mir-126
SHANK2-AS1	hsa-mir-93
SHANK2-AS1	hsa-mir-106b
SHANK2-AS1	hsa-mir-199b
SHANK2-AS1	hsa-mir-26a-2
MIR217HG	hsa-mir-138-1
MIR217HG	hsa-mir-124-2
RP11-347L18.1	hsa-mir-93
RP11-347L18.1	hsa-mir-106b
RP11-298E9.6	hsa-mir-25
RP4-635E18.7	hsa-mir-138-1
RP4-635E18.7	hsa-mir-199b
RP4-635E18.7	hsa-mir-27a
RP4-635E18.7	hsa-mir-125b-2
AC004112.4	hsa-mir-548an
AC004112.4	hsa-mir-548ar
AC004112.4	hsa-mir-125b-2
AC004112.4	hsa-mir-128-2
RP11-48F14.2	hsa-mir-93
RP11-48F14.2	hsa-mir-106b
RP11-48F14.2	hsa-mir-125b-2
RP11-48F14.2	hsa-mir-128-2
AC062021.1	hsa-mir-199b
RP11-395B7.4	hsa-mir-27a
RP11-395B7.4	hsa-mir-128-2
RP11-4C20.4	hsa-mir-124-2
AC073636.1	hsa-mir-219a-1
AC092535.3	hsa-mir-93
AC092535.3	hsa-mir-106b
AC092535.3	hsa-mir-138-1
AC092535.3	hsa-mir-548an
AC092535.3	hsa-mir-548ar
AC092535.3	hsa-mir-25
AC092535.3	hsa-mir-125b-2
ST7-AS1	hsa-mir-503
ST7-AS1	hsa-mir-138-1
ST7-AS1	hsa-mir-27a
ST7-AS1	hsa-mir-124-2
ST7-AS1	hsa-mir-125b-2
ST7-AS1	hsa-mir-128-2
HCG15	hsa-mir-93
HCG15	hsa-mir-106b
HCG15	hsa-mir-27a
AC053503.11	hsa-mir-128-2
AC124861.1	hsa-mir-93
AC124861.1	hsa-mir-106b
CCDC148-AS1	hsa-mir-138-1
CCDC148-AS1	hsa-mir-548an
CCDC148-AS1	hsa-mir-548ar
CCDC148-AS1	hsa-mir-125b-2
RP11-316M21.6	hsa-mir-25
LINC01074	hsa-mir-138-1
RP11-492E3.2	hsa-mir-503
RP11-492E3.2	hsa-mir-25
RP11-492E3.2	hsa-mir-26a-2
RP11-492E3.2	hsa-mir-27a
RP11-492E3.2	hsa-mir-128-2
RP11-162J8.2	hsa-mir-27a
RP11-162J8.2	hsa-mir-125b-2
RP11-162J8.2	hsa-mir-128-2
AC079150.3	hsa-mir-1271
AC079150.3	hsa-mir-25
AC116609.1	hsa-mir-93
AC116609.1	hsa-mir-106b
AC116609.1	hsa-mir-590
RP11-807H17.1	hsa-mir-138-1
AC007383.3	hsa-mir-503
AC092675.4	hsa-mir-26a-2
RAPGEF4-AS1	hsa-mir-1271
RAPGEF4-AS1	hsa-mir-138-1
RAPGEF4-AS1	hsa-mir-548an
RAPGEF4-AS1	hsa-mir-548ar
RAPGEF4-AS1	hsa-mir-590
RAPGEF4-AS1	hsa-mir-27a
RAPGEF4-AS1	hsa-mir-125b-2
RAPGEF4-AS1	hsa-mir-128-2
RP11-552D4.1	hsa-mir-199b
RP11-552D4.1	hsa-mir-27a
RP11-552D4.1	hsa-mir-128-2
RP5-884G6.2	hsa-mir-1271
RP1-122O8.7	hsa-mir-125b-2
RP11-184A2.2	hsa-mir-93
RP11-184A2.2	hsa-mir-106b
RP11-184A2.2	hsa-mir-27a
RP11-184A2.2	hsa-mir-125b-2
AP001468.58	hsa-mir-26a-2
AP001468.58	hsa-mir-27a
AP001468.58	hsa-mir-128-2
RP5-859D4.3	hsa-mir-138-1
GS1-519E5.1	hsa-mir-93
GS1-519E5.1	hsa-mir-106b
GS1-519E5.1	hsa-mir-1271
GS1-519E5.1	hsa-mir-27a
GS1-519E5.1	hsa-mir-125b-2
GS1-519E5.1	hsa-mir-128-2
RP11-170M17.1	hsa-mir-548an
RP11-170M17.1	hsa-mir-548ar
RP11-556E13.1	hsa-mir-199b
RP11-31E13.2	hsa-mir-125b-2
RP11-145H9.3	hsa-mir-1271
RP11-145H9.3	hsa-mir-125b-2
GABRG3-AS1	hsa-mir-503
GABRG3-AS1	hsa-mir-93
GABRG3-AS1	hsa-mir-106b
GABRG3-AS1	hsa-mir-25
GABRG3-AS1	hsa-mir-124-2
GABRG3-AS1	hsa-mir-128-2
AP000282.3	hsa-mir-138-1
MEOX2-AS1	hsa-mir-138-1
RP11-407H12.8	hsa-mir-27a
RP11-227H15.4	hsa-mir-503
RP11-227H15.4	hsa-mir-199b
RP11-227H15.4	hsa-mir-124-2
RP4-580N22.2	hsa-mir-199b
AC010084.1	hsa-mir-124-2
RP11-475I24.8	hsa-mir-93
RP11-475I24.8	hsa-mir-106b
RP11-475I24.8	hsa-mir-548an
RP11-475I24.8	hsa-mir-548ar
RP11-475I24.8	hsa-mir-590
RP11-475I24.8	hsa-mir-219a-1
RP11-475I24.8	hsa-mir-26a-2
RP11-475I24.8	hsa-mir-124-2
RP11-475I24.8	hsa-mir-128-2
LRRC3-AS1	hsa-mir-1271
LRRC3-AS1	hsa-mir-27a
SZT2-AS1	hsa-mir-138-1
SZT2-AS1	hsa-mir-125b-2
RP11-3L21.2	hsa-mir-138-1
RP11-3L21.2	hsa-mir-199b
RP11-3L21.2	hsa-mir-128-2
RP1-290I10.7	hsa-mir-503
RP4-718N17.2	hsa-mir-27a
KCNQ1-AS1	hsa-mir-138-1
KCNQ1-AS1	hsa-mir-199b
KCNQ1-AS1	hsa-mir-27a
KCNQ1-AS1	hsa-mir-125b-2
RP5-888M10.2	hsa-mir-199b
AC105053.3	hsa-mir-138-1
AC105053.3	hsa-mir-25
AC105053.3	hsa-mir-26a-2
AC105053.3	hsa-mir-125b-2
AC073115.7	hsa-mir-25
RP3-495K2.2	hsa-mir-199b
RP3-495K2.2	hsa-mir-25
RP3-495K2.2	hsa-mir-27a
RP3-495K2.2	hsa-mir-128-2
AC096649.2	hsa-mir-93
AC096649.2	hsa-mir-106b
AC096649.2	hsa-mir-27a
AC096649.2	hsa-mir-128-2
C4B-AS1	hsa-mir-1271
C4B-AS1	hsa-mir-138-1
C4B-AS1	hsa-mir-199b
C4B-AS1	hsa-mir-590
C4B-AS1	hsa-mir-27a
UBE2Q1-AS1	hsa-mir-1271
UBE2Q1-AS1	hsa-mir-138-1
UBE2Q1-AS1	hsa-mir-125b-2
RP11-567E21.3	hsa-mir-219a-1
RP11-206L10.4	hsa-mir-26a-2
TFAP2A-AS1	hsa-mir-93
TFAP2A-AS1	hsa-mir-106b
TFAP2A-AS1	hsa-mir-25
TFAP2A-AS1	hsa-mir-26a-2
RP11-284F21.7	hsa-mir-503
RP11-284F21.7	hsa-mir-138-1
RP11-284F21.7	hsa-mir-548an
RP11-284F21.7	hsa-mir-548ar
RP11-284F21.7	hsa-mir-27a
RP11-284F21.7	hsa-mir-125b-2
LINC00364	hsa-mir-1271
LINC00364	hsa-mir-138-1
LINC00364	hsa-mir-27a
LINC00364	hsa-mir-128-2
AC010974.3	hsa-mir-93
AC010974.3	hsa-mir-106b
RP11-431N15.2	hsa-mir-199b
RP11-431N15.2	hsa-mir-548an
RP11-431N15.2	hsa-mir-548ar
RP11-431N15.2	hsa-mir-219a-1
RP11-431N15.2	hsa-mir-125b-2
FLJ33581	hsa-mir-1271
FLJ33581	hsa-mir-138-1
FLJ33581	hsa-mir-590
FLJ33581	hsa-mir-27a
FLJ33581	hsa-mir-124-2
FLJ33581	hsa-mir-125b-2
FLJ33581	hsa-mir-128-2
RP1-276N6.2	hsa-mir-503
RP1-276N6.2	hsa-mir-138-1
RP11-75C23.1	hsa-mir-199b
HCG24	hsa-mir-93
HCG24	hsa-mir-106b
HCG24	hsa-mir-138-1
RP5-855F14.2	hsa-mir-25
RP1-43E13.2	hsa-mir-199b
RP11-472G21.2	hsa-mir-27a
HM13-AS1	hsa-mir-125b-2
HM13-AS1	hsa-mir-128-2
FAM224B	hsa-mir-93
FAM224B	hsa-mir-106b
FAM224B	hsa-mir-548an
FAM224B	hsa-mir-548ar
FAM224B	hsa-mir-124-2
FAM224B	hsa-mir-125b-2
FAM224B	hsa-mir-128-2
AC012462.1	hsa-mir-27a
AC012462.1	hsa-mir-128-2
RP11-54O7.1	hsa-mir-138-1
RP11-54O7.1	hsa-mir-219a-1
RP11-54O7.1	hsa-mir-26a-2
RP11-54O7.1	hsa-mir-27a
RP11-54O7.1	hsa-mir-125b-2
RP11-54O7.1	hsa-mir-128-2
RP11-413E1.4	hsa-mir-25
AC021188.4	hsa-mir-93
AC021188.4	hsa-mir-106b
AC021188.4	hsa-mir-27a
RP11-508N12.2	hsa-mir-93
RP11-508N12.2	hsa-mir-106b
RP11-508N12.2	hsa-mir-199b
RP11-508N12.2	hsa-mir-590
RP11-508N12.2	hsa-mir-219a-1
RP11-508N12.2	hsa-mir-27a
RP11-508N12.2	hsa-mir-125b-2
RP11-508N12.2	hsa-mir-128-2
ARPP21-AS1	hsa-mir-199b
ARPP21-AS1	hsa-mir-26a-2
AC093850.2	hsa-mir-93
AC093850.2	hsa-mir-106b
AC093850.2	hsa-mir-138-1
RP11-367G18.1	hsa-mir-124-2
RP4-734C18.1	hsa-mir-1271
RP4-734C18.1	hsa-mir-93
RP4-734C18.1	hsa-mir-106b
AC013275.2	hsa-mir-1271
AC013275.2	hsa-mir-138-1
AC013275.2	hsa-mir-590
RP5-860P4.2	hsa-mir-138-1
RP5-860P4.2	hsa-mir-125b-2
AC092431.3	hsa-mir-27a
AP000696.2	hsa-mir-199b
CTA-992D9.7	hsa-mir-199b
CTA-992D9.7	hsa-mir-125b-2
RP11-472M19.2	hsa-mir-1271
LINC01305	hsa-mir-590
LINC01305	hsa-mir-124-2
AC091814.3	hsa-mir-503
AC091814.3	hsa-mir-93
AC091814.3	hsa-mir-106b
AC091814.3	hsa-mir-548an
AC091814.3	hsa-mir-548ar
AC091814.3	hsa-mir-219a-1
AC034228.2	hsa-mir-93
AC034228.2	hsa-mir-106b
AC009110.1	hsa-mir-219a-1
LINC01037	hsa-mir-26a-2
RP11-686D16.1	hsa-mir-25
AF064860.7	hsa-mir-1271
AF064860.7	hsa-mir-219a-1
AF064860.7	hsa-mir-27a
AF064860.7	hsa-mir-125b-2
AF064860.7	hsa-mir-128-2
ITCH-IT1	hsa-mir-138-1
ITCH-IT1	hsa-mir-590
AC079354.5	hsa-mir-1271
AC079354.5	hsa-mir-125b-2
AC007682.1	hsa-mir-503
AC007682.1	hsa-mir-93
AC007682.1	hsa-mir-106b
AC007682.1	hsa-mir-1271
AC007682.1	hsa-mir-199b
AC007682.1	hsa-mir-26a-2
AC007682.1	hsa-mir-27a
AC007682.1	hsa-mir-124-2
AC007682.1	hsa-mir-128-2
RP11-12M5.4	hsa-mir-125b-2
RP11-35L17.3	hsa-mir-93
RP11-35L17.3	hsa-mir-106b
AC011899.10	hsa-mir-1271
AC011899.10	hsa-mir-138-1
AC011899.10	hsa-mir-199b
AC011899.10	hsa-mir-125b-2
AC093390.1	hsa-mir-138-1
AC093390.1	hsa-mir-93
AC093390.1	hsa-mir-106b
AC093390.1	hsa-mir-199b
AC093390.1	hsa-mir-27a
AC093390.1	hsa-mir-125b-2
AC093390.1	hsa-mir-128-2
RP11-62I21.1	hsa-mir-503
RP11-62I21.1	hsa-mir-548an
RP11-62I21.1	hsa-mir-548ar
RP11-395D3.1	hsa-mir-93
RP11-395D3.1	hsa-mir-106b
RP11-395D3.1	hsa-mir-199b
RP11-573D15.2	hsa-mir-1271
RP11-573D15.2	hsa-mir-199b
RP11-573D15.2	hsa-mir-27a
RP11-573D15.2	hsa-mir-125b-2
RP11-573D15.2	hsa-mir-128-2
RP4-705F19.1	hsa-mir-199b
RP11-488L18.8	hsa-mir-125b-2
LARS2-AS1	hsa-mir-27a
LARS2-AS1	hsa-mir-128-2
RP11-313D6.3	hsa-mir-27a
NCKAP5-IT1	hsa-mir-93
NCKAP5-IT1	hsa-mir-106b
NCKAP5-IT1	hsa-mir-27a
NCKAP5-IT1	hsa-mir-128-2
AC098820.3	hsa-mir-590
AC098820.3	hsa-mir-128-2
LINC00945	hsa-mir-1271
LINC00945	hsa-mir-125b-2
AC104088.1	hsa-mir-26a-2
AC104088.1	hsa-mir-124-2
AC104088.1	hsa-mir-128-2
RP5-1031D4.2	hsa-mir-125b-2
AP000266.7	hsa-mir-199b
RP1-85F18.6	hsa-mir-548an
RP1-85F18.6	hsa-mir-548ar
RP1-85F18.6	hsa-mir-125b-2
RP5-896L10.1	hsa-mir-503
RP5-896L10.1	hsa-mir-124-2
RP5-896L10.1	hsa-mir-125b-2
AF064858.7	hsa-mir-93
AF064858.7	hsa-mir-106b
AF064858.7	hsa-mir-548an
AF064858.7	hsa-mir-548ar
AF064858.7	hsa-mir-25
LINC01166	hsa-mir-138-1
RP3-510O8.4	hsa-mir-93
RP3-510O8.4	hsa-mir-106b
RP3-510O8.4	hsa-mir-124-2
AC083864.3	hsa-mir-93
AC083864.3	hsa-mir-106b
AC083864.3	hsa-mir-138-1
CASK-AS1	hsa-mir-125b-2
AC006042.7	hsa-mir-25
LINC01007	hsa-mir-199b
LINC01007	hsa-mir-27a
LINC01007	hsa-mir-128-2
RP11-415J8.5	hsa-mir-219a-1
RP11-219F10.1	hsa-mir-27a
RP11-219F10.1	hsa-mir-128-2
RP5-1030M6.3	hsa-mir-138-1
OSTN-AS1	hsa-mir-27a
OSTN-AS1	hsa-mir-124-2
OSTN-AS1	hsa-mir-128-2
RP4-799P18.2	hsa-mir-138-1
RP4-799P18.2	hsa-mir-199b
RP4-799P18.2	hsa-mir-590
RP4-799P18.2	hsa-mir-125b-2
AC002127.4	hsa-mir-138-1
HCG21	hsa-mir-138-1
RP11-57H14.2	hsa-mir-138-1
RP4-694A7.2	hsa-mir-199b
RP4-694A7.2	hsa-mir-26a-2
RP4-694A7.2	hsa-mir-27a
RP4-694A7.2	hsa-mir-128-2
AC079135.1	hsa-mir-1271
AC079135.1	hsa-mir-93
AC079135.1	hsa-mir-106b
RP4-666F24.3	hsa-mir-548an
RP4-666F24.3	hsa-mir-548ar
RP4-666F24.3	hsa-mir-128-2
ENOX1-AS1	hsa-mir-1271
ENOX1-AS1	hsa-mir-590
ENOX1-AS1	hsa-mir-219a-1
ENOX1-AS1	hsa-mir-25
ENOX1-AS1	hsa-mir-26a-2
ENOX1-AS1	hsa-mir-27a
ENOX1-AS1	hsa-mir-124-2
ENOX1-AS1	hsa-mir-128-2
AC062031.1	hsa-mir-1271
KRTAP5-AS1	hsa-mir-1271
KRTAP5-AS1	hsa-mir-199b
KRTAP5-AS1	hsa-mir-26a-2
KRTAP5-AS1	hsa-mir-125b-2
RP11-399H11.2	hsa-mir-138-1
AC008278.2	hsa-mir-26a-2
AC008278.2	hsa-mir-125b-2
LL0XNC01-237H1.3	hsa-mir-124-2
TPRG1-AS1	hsa-mir-93
TPRG1-AS1	hsa-mir-106b
TPRG1-AS1	hsa-mir-25
RP5-1177M21.1	hsa-mir-199b
RP5-1177M21.1	hsa-mir-590
RP11-257I14.1	hsa-mir-1271
AC006372.4	hsa-mir-503
AC006372.4	hsa-mir-138-1
AC006372.4	hsa-mir-199b
RP11-430L16.1	hsa-mir-27a
RP11-430L16.1	hsa-mir-128-2
RP3-325F22.3	hsa-mir-138-1
RP3-325F22.3	hsa-mir-93
RP3-325F22.3	hsa-mir-106b
LINC01426	hsa-mir-93
LINC01426	hsa-mir-106b
LINC01426	hsa-mir-26a-2
LINC01426	hsa-mir-27a
LINC01426	hsa-mir-124-2
LINC01426	hsa-mir-125b-2
LINC01426	hsa-mir-128-2
LL0XNC01-250H12.3	hsa-mir-124-2
LINC01250	hsa-mir-503
LINC01250	hsa-mir-1271
LINC01250	hsa-mir-138-1
LINC01250	hsa-mir-199b
RP11-528G1.2	hsa-mir-93
RP11-528G1.2	hsa-mir-106b
RP11-528G1.2	hsa-mir-27a
RP11-528G1.2	hsa-mir-128-2
AC067960.1	hsa-mir-199b
AC002064.4	hsa-mir-199b
AC002064.4	hsa-mir-26a-2
RP4-784A16.1	hsa-mir-138-1
RP4-784A16.1	hsa-mir-548an
RP4-784A16.1	hsa-mir-548ar
RP4-784A16.1	hsa-mir-26a-2
RP4-784A16.1	hsa-mir-27a
RP4-784A16.1	hsa-mir-128-2
RP1-149A16.12	hsa-mir-548an
RP1-149A16.12	hsa-mir-548ar
RP1-149A16.12	hsa-mir-27a
RP11-445L6.3	hsa-mir-503
RP11-445L6.3	hsa-mir-124-2
GPR50-AS1	hsa-mir-1271
RP11-745C15.2	hsa-mir-93
RP11-745C15.2	hsa-mir-106b
RP11-745C15.2	hsa-mir-138-1
RP11-125D12.2	hsa-mir-138-1
RP11-125D12.2	hsa-mir-25
AC064834.3	hsa-mir-26a-2
RP11-439A17.10	hsa-mir-590
RP11-439A17.10	hsa-mir-125b-2
RP11-439A17.10	hsa-mir-128-2
AP001626.2	hsa-mir-93
AP001626.2	hsa-mir-106b
AP001626.2	hsa-mir-138-1
AP001626.2	hsa-mir-199b
AP001626.2	hsa-mir-26a-2
RP11-393I23.4	hsa-mir-93
RP11-393I23.4	hsa-mir-106b
RP11-393I23.4	hsa-mir-124-2
WI2-85898F10.1	hsa-mir-93
WI2-85898F10.1	hsa-mir-106b
WI2-85898F10.1	hsa-mir-199b
AC009878.2	hsa-mir-1271
AC009878.2	hsa-mir-138-1
AC009878.2	hsa-mir-124-2
AC009878.2	hsa-mir-125b-2
AC009878.2	hsa-mir-128-2
LINC00957	hsa-mir-503
LINC00957	hsa-mir-93
LINC00957	hsa-mir-106b
LINC00957	hsa-mir-199b
LINC00957	hsa-mir-26a-2
LINC00957	hsa-mir-27a
LINC00957	hsa-mir-128-2
GS1-600G8.5	hsa-mir-548an
GS1-600G8.5	hsa-mir-548ar
GS1-600G8.5	hsa-mir-219a-1
GS1-600G8.5	hsa-mir-124-2
GS1-600G8.5	hsa-mir-128-2
RP11-470L19.2	hsa-mir-138-1
RP11-470L19.2	hsa-mir-548an
RP11-470L19.2	hsa-mir-548ar
RP11-470L19.2	hsa-mir-125b-2
RP1-230L10.1	hsa-mir-93
RP1-230L10.1	hsa-mir-106b
AJ239322.1	hsa-mir-503
AJ239322.1	hsa-mir-93
AJ239322.1	hsa-mir-106b
AJ239322.1	hsa-mir-1271
AJ239322.1	hsa-mir-219a-1
AJ239322.1	hsa-mir-25
AC016644.1	hsa-mir-93
AC016644.1	hsa-mir-106b
LINC00345	hsa-mir-27a
RP1-10C16.1	hsa-mir-138-1
AC073333.8	hsa-mir-548an
AC073333.8	hsa-mir-548ar
AC005540.3	hsa-mir-1271
AC005540.3	hsa-mir-138-1
LINC01564	hsa-mir-199b
RP11-97N19.2	hsa-mir-138-1
LINC01036	hsa-mir-138-1
LINC01036	hsa-mir-199b
RP6-191P20.4	hsa-mir-93
RP6-191P20.4	hsa-mir-106b
RP6-191P20.4	hsa-mir-548an
RP6-191P20.4	hsa-mir-548ar
RP6-191P20.4	hsa-mir-125b-2
RP4-754E20__A.5	hsa-mir-503
RP4-754E20__A.5	hsa-mir-93
RP4-754E20__A.5	hsa-mir-106b
RP4-754E20__A.5	hsa-mir-124-2
RP11-268F1.3	hsa-mir-1271
RP11-268F1.3	hsa-mir-219a-1
RP11-400N13.1	hsa-mir-1271
AC017048.2	hsa-mir-503
AC017048.2	hsa-mir-199b
AC017048.2	hsa-mir-25
MYO16-AS1	hsa-mir-125b-2
NDP-AS1	hsa-mir-93
NDP-AS1	hsa-mir-106b
NDP-AS1	hsa-mir-26a-2
NDP-AS1	hsa-mir-27a
NDP-AS1	hsa-mir-124-2
NDP-AS1	hsa-mir-128-2
GACAT3	hsa-mir-138-1
GACAT3	hsa-mir-128-2
AP001189.4	hsa-mir-219a-1
RP11-126L15.4	hsa-mir-503
AP001891.1	hsa-mir-1271
AC067956.1	hsa-mir-199b
AC067956.1	hsa-mir-125b-2
AC067956.1	hsa-mir-128-2
AC007040.8	hsa-mir-199b
AC007040.8	hsa-mir-26a-2
AC007040.8	hsa-mir-27a
SIX3-AS1	hsa-mir-25
SIX3-AS1	hsa-mir-128-2
RP4-742J24.2	hsa-mir-503
RP4-742J24.2	hsa-mir-93
RP4-742J24.2	hsa-mir-106b
RP4-742J24.2	hsa-mir-548an
RP4-742J24.2	hsa-mir-548ar
RP4-742J24.2	hsa-mir-26a-2
AC008060.8	hsa-mir-199b
RP11-443O13.3	hsa-mir-138-1
RP11-443O13.3	hsa-mir-590
RP11-252P19.1	hsa-mir-93
RP11-252P19.1	hsa-mir-106b
RP11-252P19.1	hsa-mir-138-1
RP11-252P19.1	hsa-mir-25
RP11-252P19.1	hsa-mir-27a
RP11-85O21.2	hsa-mir-138-1
RP11-85O21.2	hsa-mir-93
RP11-85O21.2	hsa-mir-106b
RP11-85O21.2	hsa-mir-125b-2
AP000688.11	hsa-mir-124-2
AC005592.1	hsa-mir-1271
AC005592.1	hsa-mir-548an
AC005592.1	hsa-mir-548ar
AC005592.1	hsa-mir-25
RP11-63B19.1	hsa-mir-138-1
RP11-63B19.1	hsa-mir-199b
RP11-63B19.1	hsa-mir-26a-2
RP1-249F5.3	hsa-mir-93
RP1-249F5.3	hsa-mir-106b
LINC00421	hsa-mir-138-1
LINC00421	hsa-mir-93
LINC00421	hsa-mir-106b
LINC00421	hsa-mir-199b
LINC00421	hsa-mir-125b-2
RP11-239E10.2	hsa-mir-93
RP11-239E10.2	hsa-mir-106b
RP11-239E10.2	hsa-mir-138-1
RP11-239E10.2	hsa-mir-199b
RP11-408N14.1	hsa-mir-503
RP11-408N14.1	hsa-mir-199b
RP11-408N14.1	hsa-mir-219a-1
AC010987.6	hsa-mir-27a
AC010987.6	hsa-mir-128-2
RP5-836J3.1	hsa-mir-1271
RP5-836J3.1	hsa-mir-93
RP5-836J3.1	hsa-mir-106b
RP5-836J3.1	hsa-mir-27a
PPEF1-AS1	hsa-mir-1271
RP11-193H5.1	hsa-mir-199b
RP11-193H5.1	hsa-mir-27a
RP11-193H5.1	hsa-mir-124-2
RP11-193H5.1	hsa-mir-125b-2
RP11-193H5.1	hsa-mir-128-2
AC007099.2	hsa-mir-138-1
AC007099.2	hsa-mir-124-2
RP11-567C20.2	hsa-mir-138-1
RP11-567C20.2	hsa-mir-27a
FTCD-AS1	hsa-mir-93
FTCD-AS1	hsa-mir-106b
FTCD-AS1	hsa-mir-27a
FTCD-AS1	hsa-mir-128-2
LINC01384	hsa-mir-590
LINC01384	hsa-mir-219a-1
RP11-885N19.6	hsa-mir-26a-2
RP11-312B8.1	hsa-mir-1271
XXbac-B135H6.15	hsa-mir-27a
XXbac-B135H6.15	hsa-mir-125b-2
XXbac-B135H6.15	hsa-mir-128-2
LINC00857	hsa-mir-138-1
LINC00857	hsa-mir-199b
LINC00857	hsa-mir-27a
LINC00857	hsa-mir-128-2
RP11-439K3.3	hsa-mir-590
RP3-449H6.1	hsa-mir-548an
RP3-449H6.1	hsa-mir-548ar
AC007386.2	hsa-mir-93
AC007386.2	hsa-mir-106b
AC007386.2	hsa-mir-27a
AC007386.2	hsa-mir-125b-2
LINC00316	hsa-mir-124-2
AC008937.2	hsa-mir-503
AC008937.2	hsa-mir-128-2
RP11-472N13.3	hsa-mir-503
RP11-472N13.3	hsa-mir-1271
RP11-472N13.3	hsa-mir-138-1
AC010894.5	hsa-mir-138-1
AC092684.1	hsa-mir-548an
AC092684.1	hsa-mir-548ar
LINC01573	hsa-mir-138-1
RP4-739H11.3	hsa-mir-25
RP11-338C15.3	hsa-mir-138-1
RP11-338C15.3	hsa-mir-93
RP11-338C15.3	hsa-mir-106b
RP11-503C24.2	hsa-mir-93
RP11-503C24.2	hsa-mir-106b
AC009227.3	hsa-mir-590
AC009227.3	hsa-mir-219a-1
LINC01352	hsa-mir-27a
LINC01352	hsa-mir-125b-2
MID1IP1-AS1	hsa-mir-124-2
RP11-575B7.3	hsa-mir-128-2
ST6GAL2-IT1	hsa-mir-138-1
RP11-508O18.1	hsa-mir-1271
RP11-508O18.1	hsa-mir-219a-1
RP11-508O18.1	hsa-mir-125b-2
HOXB-AS2	hsa-mir-548an
HOXB-AS2	hsa-mir-548ar
HOXB-AS2	hsa-mir-27a
AC018730.4	hsa-mir-25
AC018730.4	hsa-mir-124-2
RP11-373E16.4	hsa-mir-27a
RP11-373E16.4	hsa-mir-128-2
RP11-12K11.2	hsa-mir-219a-1
RP11-451G4.2	hsa-mir-93
RP11-451G4.2	hsa-mir-106b
RP4-584D14.5	hsa-mir-138-1
RP4-584D14.5	hsa-mir-199b
RP4-584D14.5	hsa-mir-124-2
RP11-429G19.3	hsa-mir-128-2
RP11-775D22.3	hsa-mir-26a-2
LSAMP-AS1	hsa-mir-138-1
ARHGAP31-AS1	hsa-mir-219a-1
RP11-10O22.1	hsa-mir-199b
RP11-10O22.1	hsa-mir-219a-1
RP11-10O22.1	hsa-mir-26a-2
RP11-10O22.1	hsa-mir-27a
RP11-10O22.1	hsa-mir-128-2
RP11-54O7.2	hsa-mir-138-1
RP11-54O7.2	hsa-mir-26a-2
RP11-54O7.2	hsa-mir-125b-2
RP11-331K15.1	hsa-mir-503
RP11-331K15.1	hsa-mir-138-1
RP11-331K15.1	hsa-mir-25
RP11-331K15.1	hsa-mir-124-2
LINC01323	hsa-mir-219a-1
RP11-280H21.1	hsa-mir-125b-2
LINC01324	hsa-mir-199b
LINC01324	hsa-mir-124-2
CECR3	hsa-mir-503
CECR3	hsa-mir-93
CECR3	hsa-mir-106b
CECR3	hsa-mir-25
CECR3	hsa-mir-124-2
RP11-738B7.1	hsa-mir-25
RP11-738B7.1	hsa-mir-125b-2
RP11-20B7.1	hsa-mir-93
RP11-20B7.1	hsa-mir-106b
RP11-20B7.1	hsa-mir-27a
RP11-20B7.1	hsa-mir-124-2
ZBTB20-AS4	hsa-mir-93
ZBTB20-AS4	hsa-mir-106b
ZBTB20-AS4	hsa-mir-138-1
ZBTB20-AS4	hsa-mir-548an
ZBTB20-AS4	hsa-mir-548ar
RP5-1070G24.2	hsa-mir-124-2
RP11-362A9.3	hsa-mir-138-1
RP11-274H2.2	hsa-mir-125b-2
MNX1-AS1	hsa-mir-590
MNX1-AS1	hsa-mir-125b-2
RP11-889D3.2	hsa-mir-199b
RP11-889D3.2	hsa-mir-548an
RP11-889D3.2	hsa-mir-548ar
RP11-649A16.1	hsa-mir-26a-2
LINC00880	hsa-mir-138-1
LINC00880	hsa-mir-27a
LINC00880	hsa-mir-125b-2
CACNA2D3-AS1	hsa-mir-199b
CACNA2D3-AS1	hsa-mir-27a
CACNA2D3-AS1	hsa-mir-124-2
CACNA2D3-AS1	hsa-mir-128-2
HCG16	hsa-mir-124-2
RP11-14D22.1	hsa-mir-548an
RP11-14D22.1	hsa-mir-548ar
RP11-14D22.1	hsa-mir-26a-2
WNT5A-AS1	hsa-mir-219a-1
RP11-373E16.3	hsa-mir-503
RP11-373E16.3	hsa-mir-199b
RP11-373E16.3	hsa-mir-590
RP11-373E16.3	hsa-mir-219a-1
RP11-373E16.3	hsa-mir-124-2
RP11-373E16.3	hsa-mir-128-2
RP11-65D17.1	hsa-mir-503
RP11-65D17.1	hsa-mir-199b
RP11-181C3.1	hsa-mir-1271
RP11-181C3.1	hsa-mir-138-1
RP11-181C3.1	hsa-mir-199b
RP11-181C3.1	hsa-mir-26a-2
RP11-875O11.1	hsa-mir-503
RP11-875O11.1	hsa-mir-1271
RP11-875O11.1	hsa-mir-25
RP11-875O11.1	hsa-mir-26a-2
RP11-875O11.1	hsa-mir-124-2
AC004053.1	hsa-mir-93
AC004053.1	hsa-mir-106b
AC004053.1	hsa-mir-548an
AC004053.1	hsa-mir-548ar
RP11-847H18.2	hsa-mir-1271
RP11-847H18.2	hsa-mir-93
RP11-847H18.2	hsa-mir-106b
RP11-847H18.2	hsa-mir-219a-1
RP11-847H18.2	hsa-mir-26a-2
RP11-277P12.20	hsa-mir-93
RP11-277P12.20	hsa-mir-106b
RP11-277P12.20	hsa-mir-138-1
RP11-277P12.20	hsa-mir-590
RP11-277P12.20	hsa-mir-25
RP11-277P12.20	hsa-mir-27a
RP11-277P12.20	hsa-mir-124-2
RP11-277P12.20	hsa-mir-128-2
RP11-620J15.2	hsa-mir-503
RP11-620J15.2	hsa-mir-93
RP11-620J15.2	hsa-mir-106b
RP11-620J15.2	hsa-mir-1271
RP11-620J15.2	hsa-mir-138-1
RP11-620J15.2	hsa-mir-199b
RP11-620J15.2	hsa-mir-548an
RP11-620J15.2	hsa-mir-548ar
RP11-620J15.2	hsa-mir-590
RP11-620J15.2	hsa-mir-219a-1
RP11-620J15.2	hsa-mir-124-2
RP11-620J15.2	hsa-mir-125b-2
RP11-620J15.2	hsa-mir-128-2
NADK2-AS1	hsa-mir-26a-2
GS1-24F4.2	hsa-mir-199b
GS1-24F4.2	hsa-mir-219a-1
CTC-467M3.1	hsa-mir-93
CTC-467M3.1	hsa-mir-106b
LINC01096	hsa-mir-27a
LINC01096	hsa-mir-128-2
RP11-13A1.1	hsa-mir-503
RP11-13A1.1	hsa-mir-1271
RP11-13A1.1	hsa-mir-199b
RP11-13A1.1	hsa-mir-25
RP11-13A1.1	hsa-mir-27a
RP11-13A1.1	hsa-mir-128-2
DNM1P35	hsa-mir-93
DNM1P35	hsa-mir-106b
DNM1P35	hsa-mir-199b
DNM1P35	hsa-mir-219a-1
DNM1P35	hsa-mir-27a
DNM1P35	hsa-mir-125b-2
DNM1P35	hsa-mir-128-2
CTC-441N14.2	hsa-mir-1271
CTC-441N14.2	hsa-mir-27a
CTC-441N14.2	hsa-mir-124-2
RP11-752D24.2	hsa-mir-548an
RP11-752D24.2	hsa-mir-548ar
RP11-752D24.2	hsa-mir-124-2
RP11-752D24.2	hsa-mir-125b-2
RP11-752D24.2	hsa-mir-128-2
LINC01019	hsa-mir-503
LINC01019	hsa-mir-199b
LINC01019	hsa-mir-548an
LINC01019	hsa-mir-548ar
LINC01019	hsa-mir-125b-2
RP1-167G20.1	hsa-mir-93
RP1-167G20.1	hsa-mir-106b
RP1-167G20.1	hsa-mir-1271
RP1-167G20.1	hsa-mir-124-2
RP11-231C18.1	hsa-mir-93
RP11-231C18.1	hsa-mir-106b
RP11-231C18.1	hsa-mir-219a-1
OCIAD1-AS1	hsa-mir-125b-2
RP11-556G22.2	hsa-mir-219a-1
RP11-556G22.2	hsa-mir-124-2
RP11-292D4.1	hsa-mir-93
RP11-292D4.1	hsa-mir-106b
CTD-2207A17.1	hsa-mir-93
CTD-2207A17.1	hsa-mir-106b
CTD-2207A17.1	hsa-mir-138-1
CTD-2207A17.1	hsa-mir-199b
CTD-2207A17.1	hsa-mir-219a-1
CTD-2207A17.1	hsa-mir-27a
CTD-2207A17.1	hsa-mir-128-2
RP11-826N14.2	hsa-mir-93
RP11-826N14.2	hsa-mir-106b
RP11-826N14.2	hsa-mir-1271
RP11-826N14.2	hsa-mir-548an
RP11-826N14.2	hsa-mir-548ar
RP11-826N14.2	hsa-mir-27a
RP11-826N14.2	hsa-mir-128-2
RP11-3G20.2	hsa-mir-25
RP11-319E12.1	hsa-mir-124-2
RP11-319E12.1	hsa-mir-125b-2
RP11-231C18.2	hsa-mir-93
RP11-231C18.2	hsa-mir-106b
RP11-231C18.2	hsa-mir-219a-1
CTC-458G6.2	hsa-mir-93
CTC-458G6.2	hsa-mir-106b
CTC-458G6.2	hsa-mir-25
CTC-458G6.2	hsa-mir-125b-2
CTD-2130F23.1	hsa-mir-93
CTD-2130F23.1	hsa-mir-106b
CTD-2130F23.1	hsa-mir-1271
CTD-2194L12.2	hsa-mir-25
RP11-247C2.2	hsa-mir-503
RP11-247C2.2	hsa-mir-93
RP11-247C2.2	hsa-mir-106b
RP11-247C2.2	hsa-mir-26a-2
RP11-247C2.2	hsa-mir-27a
RP11-247C2.2	hsa-mir-125b-2
RP11-247C2.2	hsa-mir-128-2
OTX2-AS1	hsa-mir-93
OTX2-AS1	hsa-mir-106b
OTX2-AS1	hsa-mir-199b
CTC-498J12.3	hsa-mir-1271
CTC-498J12.3	hsa-mir-26a-2
CTC-498J12.3	hsa-mir-27a
CTC-498J12.3	hsa-mir-128-2
RP11-42A4.1	hsa-mir-503
RP11-42A4.1	hsa-mir-1271
RP11-42A4.1	hsa-mir-219a-1
RP11-798M19.3	hsa-mir-27a
RP11-798M19.3	hsa-mir-128-2
CTC-548H10.2	hsa-mir-25
RP11-184M15.2	hsa-mir-93
RP11-184M15.2	hsa-mir-106b
RP11-184M15.2	hsa-mir-26a-2
RP11-730N24.1	hsa-mir-1271
RP11-730N24.1	hsa-mir-199b
RP11-730N24.1	hsa-mir-219a-1
RP11-730N24.1	hsa-mir-25
RP11-730N24.1	hsa-mir-125b-2
RP11-285C1.2	hsa-mir-503
RP11-1026M7.2	hsa-mir-93
RP11-1026M7.2	hsa-mir-106b
RP11-1026M7.2	hsa-mir-1271
RP11-1026M7.2	hsa-mir-27a
RP11-1026M7.2	hsa-mir-128-2
CTC-529L17.1	hsa-mir-26a-2
CTC-529L17.1	hsa-mir-125b-2
RP11-473L15.3	hsa-mir-1271
RP11-473L15.3	hsa-mir-199b
RP11-473L15.3	hsa-mir-26a-2
RP11-360F5.1	hsa-mir-199b
RP11-360F5.1	hsa-mir-548an
RP11-360F5.1	hsa-mir-548ar
RP11-227F19.5	hsa-mir-1271
RP11-227F19.5	hsa-mir-27a
RP11-769N22.1	hsa-mir-93
RP11-769N22.1	hsa-mir-106b
RP11-769N22.1	hsa-mir-199b
RP11-769N22.1	hsa-mir-27a
RP11-769N22.1	hsa-mir-124-2
RP11-769N22.1	hsa-mir-125b-2
RP11-769N22.1	hsa-mir-128-2
RP11-317M11.1	hsa-mir-503
RP11-317M11.1	hsa-mir-93
RP11-317M11.1	hsa-mir-106b
RP11-317M11.1	hsa-mir-25
RP11-317M11.1	hsa-mir-27a
RP11-317M11.1	hsa-mir-128-2
CTD-2316B1.1	hsa-mir-124-2
LINC00500	hsa-mir-93
LINC00500	hsa-mir-106b
CASC9	hsa-mir-124-2
CTD-2023N9.3	hsa-mir-1271
CTD-2023N9.3	hsa-mir-25
CTB-49A3.5	hsa-mir-1271
CTB-49A3.5	hsa-mir-93
CTB-49A3.5	hsa-mir-106b
CTB-49A3.5	hsa-mir-125b-2
CTB-49A3.5	hsa-mir-128-2
RP11-159F24.3	hsa-mir-27a
RP11-159F24.3	hsa-mir-124-2
CTD-2544H17.1	hsa-mir-138-1
CTD-2544H17.1	hsa-mir-199b
RP11-457P14.5	hsa-mir-548an
RP11-457P14.5	hsa-mir-548ar
RP11-20D14.6	hsa-mir-25
RP11-20D14.6	hsa-mir-27a
RP11-20D14.6	hsa-mir-125b-2
RP11-20D14.6	hsa-mir-128-2
VCAN-AS1	hsa-mir-93
VCAN-AS1	hsa-mir-106b
VCAN-AS1	hsa-mir-27a
CTB-57H20.1	hsa-mir-590
RP11-781M16.2	hsa-mir-25
RP11-781M16.2	hsa-mir-125b-2
CTD-2116N24.1	hsa-mir-199b
CTD-2116N24.1	hsa-mir-27a
CTD-2116N24.1	hsa-mir-128-2
RP11-576N17.5	hsa-mir-93
RP11-576N17.5	hsa-mir-106b
RP11-576N17.5	hsa-mir-138-1
RP11-380P13.1	hsa-mir-27a
CTD-2353F22.1	hsa-mir-503
CTD-2353F22.1	hsa-mir-199b
CTD-2353F22.1	hsa-mir-26a-2
CTD-2353F22.1	hsa-mir-27a
CTD-2353F22.1	hsa-mir-125b-2
CTD-2353F22.1	hsa-mir-128-2
CTB-1I21.1	hsa-mir-27a
CTC-255N20.1	hsa-mir-93
CTC-255N20.1	hsa-mir-106b
CTD-2089N3.1	hsa-mir-138-1
CTD-2089N3.1	hsa-mir-26a-2
TUNAR	hsa-mir-138-1
TUNAR	hsa-mir-25
TUNAR	hsa-mir-27a
TUNAR	hsa-mir-124-2
TUNAR	hsa-mir-125b-2
TUNAR	hsa-mir-128-2
RP13-539F13.3	hsa-mir-1271
RP13-539F13.3	hsa-mir-138-1
RP13-539F13.3	hsa-mir-590
RP13-539F13.3	hsa-mir-27a
RP13-539F13.3	hsa-mir-128-2
TRIM36-IT1	hsa-mir-138-1
TRIM36-IT1	hsa-mir-548an
TRIM36-IT1	hsa-mir-548ar
RP11-96P7.1	hsa-mir-138-1
RP11-96P7.1	hsa-mir-590
RP11-96P7.1	hsa-mir-25
RP11-96P7.1	hsa-mir-27a
RP11-96P7.1	hsa-mir-125b-2
AC004066.3	hsa-mir-1271
AC004066.3	hsa-mir-125b-2
AC004066.3	hsa-mir-128-2
CTD-2297D10.2	hsa-mir-503
CTD-2297D10.2	hsa-mir-199b
CTD-2297D10.2	hsa-mir-27a
LINC01511	hsa-mir-503
LINC01511	hsa-mir-93
LINC01511	hsa-mir-106b
LINC01511	hsa-mir-199b
LINC01511	hsa-mir-548an
LINC01511	hsa-mir-548ar
LINC01511	hsa-mir-125b-2
RP11-122C5.3	hsa-mir-27a
RP11-122C5.3	hsa-mir-128-2
CTB-35F21.4	hsa-mir-138-1
CTB-35F21.4	hsa-mir-125b-2
RP4-785G19.5	hsa-mir-27a
RP11-364L4.3	hsa-mir-93
RP11-364L4.3	hsa-mir-106b
RP11-364L4.3	hsa-mir-590
CTD-2215E18.3	hsa-mir-138-1
HTT-AS	hsa-mir-138-1
RP11-734I18.1	hsa-mir-25
RP11-734I18.1	hsa-mir-128-2
CTD-2035E11.3	hsa-mir-93
CTD-2035E11.3	hsa-mir-106b
CTD-2035E11.3	hsa-mir-590
CTD-2532K18.2	hsa-mir-199b
HOXC-AS3	hsa-mir-503
HOXC-AS3	hsa-mir-138-1
HOXC-AS3	hsa-mir-27a
HOXC-AS3	hsa-mir-125b-2
RP11-542G1.1	hsa-mir-138-1
RP11-542G1.1	hsa-mir-548an
RP11-542G1.1	hsa-mir-548ar
RP11-542G1.1	hsa-mir-26a-2
RP11-542G1.1	hsa-mir-125b-2
CTD-2196P11.2	hsa-mir-25
RP1-68D18.2	hsa-mir-548an
RP1-68D18.2	hsa-mir-548ar
RP1-68D18.2	hsa-mir-124-2
RP11-469N6.1	hsa-mir-1271
RP11-469N6.1	hsa-mir-199b
RP11-469N6.1	hsa-mir-125b-2
RP11-469N6.1	hsa-mir-126
RP11-545H22.1	hsa-mir-128-2
CTC-552D5.1	hsa-mir-1271
CTC-552D5.1	hsa-mir-93
CTC-552D5.1	hsa-mir-106b
CTC-552D5.1	hsa-mir-219a-1
CTC-552D5.1	hsa-mir-124-2
PCAT4	hsa-mir-503
PCAT4	hsa-mir-199b
PCAT4	hsa-mir-548an
PCAT4	hsa-mir-548ar
PCAT4	hsa-mir-25
PCAT4	hsa-mir-27a
CTD-2091N23.1	hsa-mir-27a
CTD-2091N23.1	hsa-mir-128-2
CTD-2201E9.1	hsa-mir-199b
CTD-2201E9.1	hsa-mir-548an
CTD-2201E9.1	hsa-mir-548ar
CTD-2201E9.1	hsa-mir-27a
CTD-2201E9.1	hsa-mir-124-2
RP1-240K6.3	hsa-mir-503
RP1-240K6.3	hsa-mir-138-1
RP11-586D19.2	hsa-mir-1271
RP11-586D19.2	hsa-mir-138-1
RP11-586D19.2	hsa-mir-548an
RP11-586D19.2	hsa-mir-548ar
RP11-586D19.2	hsa-mir-25
RP11-586D19.2	hsa-mir-26a-2
RP11-586D19.2	hsa-mir-27a
RP11-586D19.2	hsa-mir-125b-2
RP11-586D19.2	hsa-mir-128-2
RASGRF2-AS1	hsa-mir-26a-2
RASGRF2-AS1	hsa-mir-125b-2
RP11-164P12.3	hsa-mir-199b
RP11-164P12.3	hsa-mir-219a-1
RP11-164P12.3	hsa-mir-125b-2
RP11-319E12.2	hsa-mir-1271
RP11-319E12.2	hsa-mir-25
RP11-1258F18.1	hsa-mir-548an
RP11-1258F18.1	hsa-mir-548ar
RP11-1258F18.1	hsa-mir-219a-1
LINC01385	hsa-mir-27a
LINC01385	hsa-mir-128-2
CTD-2532K18.1	hsa-mir-124-2
CTD-2532K18.1	hsa-mir-125b-2
CTC-458I2.2	hsa-mir-93
CTC-458I2.2	hsa-mir-106b
CTC-458I2.2	hsa-mir-27a
RP11-219J21.1	hsa-mir-1271
RP11-219J21.1	hsa-mir-125b-2
RP11-648L3.2	hsa-mir-128-2
CTB-164N12.1	hsa-mir-138-1
CTB-164N12.1	hsa-mir-25
KIAA0196-AS1	hsa-mir-219a-1
HOXA10-AS	hsa-mir-138-1
HOXA10-AS	hsa-mir-26a-2
RP11-351A11.1	hsa-mir-503
RP11-351A11.1	hsa-mir-128-2
RP11-421P23.1	hsa-mir-590
RP11-421P23.1	hsa-mir-125b-2
RP11-103H7.2	hsa-mir-25
RP11-103H7.2	hsa-mir-125b-2
KB-1410C5.3	hsa-mir-93
KB-1410C5.3	hsa-mir-106b
KB-1410C5.3	hsa-mir-1271
KB-1410C5.3	hsa-mir-26a-2
KB-1410C5.3	hsa-mir-128-2
RP11-238K6.1	hsa-mir-93
RP11-238K6.1	hsa-mir-106b
RP11-238K6.1	hsa-mir-199b
RP11-238K6.1	hsa-mir-25
RP11-238K6.1	hsa-mir-27a
RP11-238K6.1	hsa-mir-125b-2
RP11-238K6.1	hsa-mir-128-2
CTB-160O22.1	hsa-mir-26a-2
CTB-160O22.1	hsa-mir-27a
CTB-160O22.1	hsa-mir-128-2
RP11-420B22.1	hsa-mir-27a
RP11-420B22.1	hsa-mir-128-2
RP11-90P5.2	hsa-mir-93
RP11-90P5.2	hsa-mir-106b
RP11-44D19.1	hsa-mir-27a
RP11-44D19.1	hsa-mir-128-2
CTC-756D1.2	hsa-mir-93
CTC-756D1.2	hsa-mir-106b
CTC-756D1.2	hsa-mir-199b
CTC-756D1.2	hsa-mir-219a-1
CTC-756D1.2	hsa-mir-27a
CTC-756D1.2	hsa-mir-128-2
EVX1-AS	hsa-mir-199b
CTA-398F10.1	hsa-mir-199b
HPYR1	hsa-mir-503
HPYR1	hsa-mir-25
KB-1184D12.1	hsa-mir-93
KB-1184D12.1	hsa-mir-106b
KB-1184D12.1	hsa-mir-27a
KB-1184D12.1	hsa-mir-128-2
CTC-265N9.1	hsa-mir-125b-2
CTD-2270F17.1	hsa-mir-26a-2
CTD-2270F17.1	hsa-mir-27a
CTD-2270F17.1	hsa-mir-124-2
CTD-2270F17.1	hsa-mir-125b-2
CTD-2270F17.1	hsa-mir-128-2
KB-1615E4.2	hsa-mir-1271
KB-1615E4.2	hsa-mir-199b
KB-1615E4.2	hsa-mir-590
KB-1615E4.2	hsa-mir-125b-2
LINC01484	hsa-mir-93
LINC01484	hsa-mir-106b
LINC01484	hsa-mir-27a
LINC01484	hsa-mir-128-2
RP11-177H2.2	hsa-mir-138-1
RP11-177H2.2	hsa-mir-27a
RP11-177H2.2	hsa-mir-128-2
LINC01289	hsa-mir-93
LINC01289	hsa-mir-106b
LINC01289	hsa-mir-138-1
LINC01289	hsa-mir-219a-1
LINC01289	hsa-mir-26a-2
LINC01289	hsa-mir-124-2
RP11-35G22.1	hsa-mir-219a-1
RP11-35G22.1	hsa-mir-25
RP11-1084E5.1	hsa-mir-1271
RP11-1084E5.1	hsa-mir-26a-2
LINC01151	hsa-mir-1271
RP11-246K15.1	hsa-mir-138-1
RP11-246K15.1	hsa-mir-199b
RP11-246K15.1	hsa-mir-26a-2
RP11-157I4.4	hsa-mir-1271
RP11-157I4.4	hsa-mir-125b-2
CTB-32H22.1	hsa-mir-93
CTB-32H22.1	hsa-mir-106b
CTB-32H22.1	hsa-mir-26a-2
RP11-467K18.2	hsa-mir-503
RP11-467K18.2	hsa-mir-199b
RP11-467K18.2	hsa-mir-548an
RP11-467K18.2	hsa-mir-548ar
RP11-467K18.2	hsa-mir-26a-2
CTC-756D1.3	hsa-mir-138-1
CTC-756D1.3	hsa-mir-199b
CTB-167B5.1	hsa-mir-27a
CTB-167B5.1	hsa-mir-128-2
RP11-421P23.2	hsa-mir-125b-2
RP11-574O7.1	hsa-mir-1271
RP11-574O7.1	hsa-mir-93
RP11-574O7.1	hsa-mir-106b
LINC01299	hsa-mir-93
LINC01299	hsa-mir-106b
LINC01299	hsa-mir-26a-2
LINC01299	hsa-mir-27a
LINC01299	hsa-mir-124-2
CTD-2647L4.1	hsa-mir-27a
CTD-2647L4.1	hsa-mir-128-2
CTD-2339F6.1	hsa-mir-93
CTD-2339F6.1	hsa-mir-106b
CTD-2339F6.1	hsa-mir-25
CTD-2339F6.1	hsa-mir-124-2
CTB-78F1.1	hsa-mir-138-1
CTB-78F1.1	hsa-mir-199b
CTB-78F1.1	hsa-mir-590
CTB-78F1.1	hsa-mir-27a
RP11-419K12.1	hsa-mir-93
RP11-419K12.1	hsa-mir-106b
RP11-300E4.2	hsa-mir-138-1
RP11-300E4.2	hsa-mir-93
RP11-300E4.2	hsa-mir-106b
RP11-398G24.2	hsa-mir-93
RP11-398G24.2	hsa-mir-106b
RP11-398G24.2	hsa-mir-25
RP11-398G24.2	hsa-mir-125b-2
RP11-238K6.2	hsa-mir-138-1
KB-1615E4.3	hsa-mir-93
KB-1615E4.3	hsa-mir-106b
RP11-613D13.4	hsa-mir-128-2
RP11-21L19.1	hsa-mir-93
RP11-21L19.1	hsa-mir-106b
RP11-677I18.3	hsa-mir-93
RP11-677I18.3	hsa-mir-106b
RP11-677I18.3	hsa-mir-548an
RP11-677I18.3	hsa-mir-548ar
RP11-677I18.3	hsa-mir-27a
AP000487.4	hsa-mir-93
AP000487.4	hsa-mir-106b
AP003068.9	hsa-mir-199b
RP11-958J22.3	hsa-mir-26a-2
RP11-958J22.3	hsa-mir-27a
RP11-673F18.1	hsa-mir-219a-1
RP11-3G21.1	hsa-mir-124-2
RP11-360K13.1	hsa-mir-25
RP11-360K13.1	hsa-mir-27a
RP11-360K13.1	hsa-mir-128-2
RP11-430H10.3	hsa-mir-199b
RP11-430H10.3	hsa-mir-125b-2
CTD-2560E9.3	hsa-mir-128-2
RP11-162D9.3	hsa-mir-125b-2
RP11-867G23.12	hsa-mir-138-1
RP11-867G23.12	hsa-mir-125b-2
CTD-2616J11.3	hsa-mir-125b-2
RP11-148O21.3	hsa-mir-27a
RP11-326C3.7	hsa-mir-93
RP11-326C3.7	hsa-mir-106b
RP11-698N11.2	hsa-mir-93
RP11-698N11.2	hsa-mir-106b
RP11-698N11.2	hsa-mir-124-2
RP11-236J17.6	hsa-mir-93
RP11-236J17.6	hsa-mir-106b
RP11-236J17.6	hsa-mir-138-1
RP11-236J17.6	hsa-mir-125b-2
RP11-664I21.6	hsa-mir-219a-1
RP11-664I21.6	hsa-mir-27a
RP11-664I21.6	hsa-mir-128-2
RP11-429J17.7	hsa-mir-503
RP11-429J17.7	hsa-mir-548an
RP11-429J17.7	hsa-mir-548ar
RP11-429J17.7	hsa-mir-25
RP11-429J17.7	hsa-mir-27a
RP11-1167A19.2	hsa-mir-93
RP11-1167A19.2	hsa-mir-106b
RP11-1167A19.2	hsa-mir-219a-1
RP11-677M14.2	hsa-mir-93
RP11-677M14.2	hsa-mir-106b
RP11-677M14.2	hsa-mir-25
RP11-712L6.5	hsa-mir-27a
RP11-712L6.5	hsa-mir-125b-2
RP11-712L6.5	hsa-mir-128-2
RP11-58K22.4	hsa-mir-26a-2
RP11-21L23.3	hsa-mir-125b-2
RP11-412B14.1	hsa-mir-503
RP11-412B14.1	hsa-mir-199b
RP11-412B14.1	hsa-mir-27a
RP11-412B14.1	hsa-mir-125b-2
RP11-412B14.1	hsa-mir-128-2
CTD-2210P24.3	hsa-mir-125b-2
RP11-179A16.2	hsa-mir-219a-1
CTD-2005H7.2	hsa-mir-199b
RP11-770J1.4	hsa-mir-93
RP11-770J1.4	hsa-mir-106b
RP11-770J1.4	hsa-mir-25
RP11-770J1.4	hsa-mir-26a-2
RP11-770J1.4	hsa-mir-124-2
AP002954.4	hsa-mir-199b
AP002954.4	hsa-mir-548an
AP002954.4	hsa-mir-548ar
RP11-794P6.1	hsa-mir-503
RP11-794P6.1	hsa-mir-124-2
RP11-794P6.1	hsa-mir-125b-2
RP11-148O21.4	hsa-mir-199b
RP11-148O21.4	hsa-mir-219a-1
RP4-607I7.1	hsa-mir-93
RP4-607I7.1	hsa-mir-106b
RP4-607I7.1	hsa-mir-548an
RP4-607I7.1	hsa-mir-548ar
RP11-25I9.2	hsa-mir-138-1
RP11-25I9.2	hsa-mir-199b
RP11-25I9.2	hsa-mir-124-2
CTA-797E19.2	hsa-mir-93
CTA-797E19.2	hsa-mir-106b
RP3-377H17.2	hsa-mir-219a-1
RP11-283I3.1	hsa-mir-27a
RP11-283I3.1	hsa-mir-128-2
RP11-766N7.3	hsa-mir-503
RP11-766N7.3	hsa-mir-93
RP11-766N7.3	hsa-mir-106b
RP11-766N7.3	hsa-mir-25
RP11-766N7.3	hsa-mir-26a-2
RP11-766N7.3	hsa-mir-27a
RP11-766N7.3	hsa-mir-124-2
RP11-766N7.3	hsa-mir-125b-2
RP11-766N7.3	hsa-mir-128-2
RP11-625L16.1	hsa-mir-138-1
RP11-625L16.1	hsa-mir-93
RP11-625L16.1	hsa-mir-106b
RP3-454B23.1	hsa-mir-128-2
DENND5B-AS1	hsa-mir-93
DENND5B-AS1	hsa-mir-106b
DENND5B-AS1	hsa-mir-27a
DENND5B-AS1	hsa-mir-128-2
RP11-804A23.2	hsa-mir-124-2
RP11-134N1.2	hsa-mir-93
RP11-134N1.2	hsa-mir-106b
RP11-783K16.14	hsa-mir-93
RP11-783K16.14	hsa-mir-106b
RP11-783K16.14	hsa-mir-199b
RP11-783K16.14	hsa-mir-125b-2
RP11-277P12.9	hsa-mir-199b
RP11-612B6.2	hsa-mir-93
RP11-612B6.2	hsa-mir-106b
RP11-283G6.4	hsa-mir-1271
RP11-283G6.4	hsa-mir-138-1
RP11-434C1.2	hsa-mir-548an
RP11-434C1.2	hsa-mir-548ar
RP11-434C1.2	hsa-mir-128-2
RP11-277P12.10	hsa-mir-1271
RP11-794G24.1	hsa-mir-93
RP11-794G24.1	hsa-mir-106b
RP11-794G24.1	hsa-mir-138-1
RP11-977P2.1	hsa-mir-503
RP11-424M22.3	hsa-mir-1271
RP11-424M22.3	hsa-mir-26a-2
RP11-64B16.4	hsa-mir-125b-2
RP11-662M24.2	hsa-mir-124-2
RP11-860B13.1	hsa-mir-138-1
RP11-159N11.3	hsa-mir-124-2
RP1-116K23.1	hsa-mir-503
RP1-116K23.1	hsa-mir-138-1
RP1-116K23.1	hsa-mir-590
RP1-116K23.1	hsa-mir-125b-2
CTD-2555A7.2	hsa-mir-1271
CTD-2555A7.2	hsa-mir-199b
CTD-2555A7.2	hsa-mir-125b-2
CTD-2555A7.2	hsa-mir-126
RP11-626P14.2	hsa-mir-548an
RP11-626P14.2	hsa-mir-548ar
RP11-626P14.2	hsa-mir-219a-1
RP11-521B24.5	hsa-mir-590
RP11-317N8.3	hsa-mir-26a-2
RP11-317N8.3	hsa-mir-27a
RP11-317N8.3	hsa-mir-128-2
RP11-231I16.1	hsa-mir-93
RP11-231I16.1	hsa-mir-106b
RP11-231I16.1	hsa-mir-1271
RP11-231I16.1	hsa-mir-199b
RP11-231I16.1	hsa-mir-548an
RP11-231I16.1	hsa-mir-548ar
RP11-231I16.1	hsa-mir-590
RP11-231I16.1	hsa-mir-219a-1
RP11-231I16.1	hsa-mir-27a
RP11-231I16.1	hsa-mir-124-2
RP11-231I16.1	hsa-mir-125b-2
RP11-231I16.1	hsa-mir-128-2
RP11-977G19.11	hsa-mir-503
RP11-977G19.11	hsa-mir-548an
RP11-977G19.11	hsa-mir-548ar
RP11-263E1.1	hsa-mir-199b
RP11-650K20.3	hsa-mir-1271
RP11-650K20.3	hsa-mir-126
RP11-650K20.3	hsa-mir-128-2
RP11-263K4.3	hsa-mir-93
RP11-263K4.3	hsa-mir-106b
RP11-263K4.3	hsa-mir-1271
RP11-263K4.3	hsa-mir-199b
RP11-263K4.3	hsa-mir-548an
RP11-263K4.3	hsa-mir-548ar
RP11-263K4.3	hsa-mir-25
RP11-263K4.3	hsa-mir-26a-2
RP11-263K4.3	hsa-mir-27a
HLX-AS1	hsa-mir-93
HLX-AS1	hsa-mir-106b
HLX-AS1	hsa-mir-26a-2
RP11-44N21.1	hsa-mir-503
LINC00609	hsa-mir-138-1
LINC00609	hsa-mir-27a
LINC00609	hsa-mir-128-2
RP11-384J4.1	hsa-mir-548an
RP11-384J4.1	hsa-mir-548ar
RP11-384J4.1	hsa-mir-125b-2
RP11-116N8.2	hsa-mir-93
RP11-116N8.2	hsa-mir-106b
RP11-116N8.2	hsa-mir-199b
RP11-116N8.2	hsa-mir-548an
RP11-116N8.2	hsa-mir-548ar
RP11-570L15.2	hsa-mir-503
RP11-626P14.1	hsa-mir-27a
RP11-616L12.1	hsa-mir-138-1
RP11-256L6.3	hsa-mir-93
RP11-256L6.3	hsa-mir-106b
RP11-256L6.3	hsa-mir-199b
RP11-256L6.3	hsa-mir-26a-2
RP11-256L6.3	hsa-mir-27a
RP11-256L6.3	hsa-mir-128-2
RP11-497G19.1	hsa-mir-138-1
RP11-620J15.1	hsa-mir-138-1
RP11-620J15.1	hsa-mir-27a
RP11-620J15.1	hsa-mir-128-2
RP11-756H6.1	hsa-mir-93
RP11-756H6.1	hsa-mir-106b
RP11-530C5.1	hsa-mir-503
RP11-443B7.3	hsa-mir-503
RP11-121E16.1	hsa-mir-128-2
RP11-61A14.1	hsa-mir-199b
RP11-38F22.1	hsa-mir-128-2
RP11-161H23.9	hsa-mir-548an
RP11-161H23.9	hsa-mir-548ar
RP11-161H23.9	hsa-mir-125b-2
RP11-148B3.2	hsa-mir-93
RP11-148B3.2	hsa-mir-106b
CTD-2207P18.1	hsa-mir-138-1
RP11-255M2.1	hsa-mir-138-1
RP11-711D18.2	hsa-mir-25
RP11-711D18.2	hsa-mir-125b-2
RP11-84C10.4	hsa-mir-138-1
RP11-84C10.4	hsa-mir-219a-1
RP11-84C10.4	hsa-mir-25
RP11-84C10.4	hsa-mir-26a-2
RP11-84C10.4	hsa-mir-27a
RP11-84C10.4	hsa-mir-128-2
RP11-7F17.4	hsa-mir-26a-2
RP6-91H8.1	hsa-mir-1271
RP6-91H8.1	hsa-mir-27a
CTD-2134A5.4	hsa-mir-138-1
CTD-2325P2.3	hsa-mir-25
RP11-219E7.2	hsa-mir-27a
RP11-219E7.2	hsa-mir-128-2
RP11-517O13.3	hsa-mir-124-2
RP11-1042B17.3	hsa-mir-1271
RP11-299L17.3	hsa-mir-26a-2
RP11-299L17.3	hsa-mir-125b-2
RP11-433J8.1	hsa-mir-93
RP11-433J8.1	hsa-mir-106b
RP11-433J8.1	hsa-mir-125b-2
RP11-566J3.2	hsa-mir-93
RP11-566J3.2	hsa-mir-106b
RP11-566J3.2	hsa-mir-199b
RP11-982M15.7	hsa-mir-138-1
RP11-80A15.1	hsa-mir-138-1
RP11-80A15.1	hsa-mir-199b
RP11-255M2.2	hsa-mir-27a
RP11-255M2.2	hsa-mir-125b-2
RP11-255M2.2	hsa-mir-128-2
HIF1A-AS1	hsa-mir-548an
HIF1A-AS1	hsa-mir-548ar
HIF1A-AS1	hsa-mir-26a-2
RP11-594C13.1	hsa-mir-1271
RP11-594C13.1	hsa-mir-93
RP11-594C13.1	hsa-mir-106b
RP11-594C13.1	hsa-mir-199b
MIR381HG	hsa-mir-138-1
RP11-326A13.1	hsa-mir-26a-2
RP11-326A13.1	hsa-mir-125b-2
RP11-326A13.1	hsa-mir-128-2
RP11-219E7.4	hsa-mir-27a
RP11-47I22.1	hsa-mir-93
RP11-47I22.1	hsa-mir-106b
RP11-566K11.4	hsa-mir-138-1
CTD-2062F14.3	hsa-mir-138-1
CTD-2062F14.3	hsa-mir-124-2
RP11-488C13.4	hsa-mir-1271
RP11-488C13.4	hsa-mir-125b-2
RP11-406H23.2	hsa-mir-27a
RP11-219E7.3	hsa-mir-25
RP11-950C14.7	hsa-mir-126
RP11-605F22.2	hsa-mir-93
RP11-605F22.2	hsa-mir-106b
RP11-605F22.2	hsa-mir-1271
RP11-605F22.2	hsa-mir-26a-2
RP11-361D15.2	hsa-mir-126
RP11-627D16.1	hsa-mir-27a
RP11-627D16.1	hsa-mir-128-2
RP11-313P18.1	hsa-mir-27a
RP11-313P18.1	hsa-mir-128-2
RP11-505E24.3	hsa-mir-125b-2
RP11-158M2.3	hsa-mir-1271
RP11-158M2.5	hsa-mir-138-1
RP11-158M2.5	hsa-mir-93
RP11-158M2.5	hsa-mir-106b
RP11-265N7.1	hsa-mir-503
RP11-265N7.1	hsa-mir-1271
RP11-265N7.1	hsa-mir-199b
RP11-930O11.2	hsa-mir-1271
RP11-930O11.2	hsa-mir-93
RP11-930O11.2	hsa-mir-106b
RP11-930O11.2	hsa-mir-590
RP11-930O11.2	hsa-mir-27a
RP11-930O11.2	hsa-mir-128-2
RP11-661D19.3	hsa-mir-199b
RP11-661D19.3	hsa-mir-27a
RP11-661D19.3	hsa-mir-128-2
RP11-685G9.2	hsa-mir-138-1
CTD-2651B20.1	hsa-mir-219a-1
RP11-158M2.2	hsa-mir-219a-1
RP11-408J6.1	hsa-mir-1271
RP11-516C1.1	hsa-mir-93
RP11-516C1.1	hsa-mir-106b
RP11-516C1.1	hsa-mir-1271
RP11-516C1.1	hsa-mir-27a
CTD-3118D7.1	hsa-mir-503
CTD-3118D7.1	hsa-mir-199b
CTD-3118D7.1	hsa-mir-219a-1
CTD-3118D7.1	hsa-mir-25
CTD-3118D7.1	hsa-mir-26a-2
CTD-3118D7.1	hsa-mir-27a
CTD-3118D7.1	hsa-mir-124-2
CTD-3118D7.1	hsa-mir-125b-2
CTD-3118D7.1	hsa-mir-128-2
RP11-758N13.1	hsa-mir-503
RP11-758N13.1	hsa-mir-138-1
RP11-129I19.2	hsa-mir-503
RP11-158M2.4	hsa-mir-1271
RP11-114H24.6	hsa-mir-548an
RP11-114H24.6	hsa-mir-548ar
RP11-114H24.6	hsa-mir-25
RP11-114H24.6	hsa-mir-26a-2
RP11-300A12.2	hsa-mir-548an
RP11-300A12.2	hsa-mir-548ar
RP11-300A12.2	hsa-mir-27a
RP11-300A12.2	hsa-mir-124-2
RP11-300A12.2	hsa-mir-128-2
LINC00567	hsa-mir-93
LINC00567	hsa-mir-106b
LINC00567	hsa-mir-548an
LINC00567	hsa-mir-548ar
RP11-467L24.1	hsa-mir-93
RP11-467L24.1	hsa-mir-106b
AL022344.7	hsa-mir-93
AL022344.7	hsa-mir-106b
AL022344.7	hsa-mir-124-2
EHD4-AS1	hsa-mir-93
EHD4-AS1	hsa-mir-106b
EHD4-AS1	hsa-mir-26a-2
EHD4-AS1	hsa-mir-125b-2
RP11-315F22.1	hsa-mir-26a-2
RP11-218M11.1	hsa-mir-138-1
RP11-218M11.1	hsa-mir-125b-2
RP11-490G2.2	hsa-mir-219a-1
RP11-490G2.2	hsa-mir-26a-2
RP11-490G2.2	hsa-mir-27a
RP11-490G2.2	hsa-mir-128-2
RP4-597A16.2	hsa-mir-93
RP4-597A16.2	hsa-mir-106b
RP11-1035H13.2	hsa-mir-1271
RP11-182J23.1	hsa-mir-27a
RP11-182J23.1	hsa-mir-128-2
MIR762HG	hsa-mir-503
MIR762HG	hsa-mir-27a
RP11-33B1.4	hsa-mir-503
RP11-33B1.4	hsa-mir-27a
RP11-33B1.4	hsa-mir-128-2
CTC-420A11.2	hsa-mir-26a-2
RP11-108B14.5	hsa-mir-138-1
RP11-108B14.5	hsa-mir-548an
RP11-108B14.5	hsa-mir-548ar
RP11-108B14.5	hsa-mir-219a-1
RP11-108B14.5	hsa-mir-26a-2
RP11-108B14.5	hsa-mir-27a
RP11-108B14.5	hsa-mir-124-2
RP11-416I2.1	hsa-mir-93
RP11-416I2.1	hsa-mir-106b
RP11-416I2.1	hsa-mir-138-1
RP11-416I2.1	hsa-mir-199b
RP11-416I2.1	hsa-mir-590
RP11-416I2.1	hsa-mir-25
RP11-416I2.1	hsa-mir-124-2
RP11-152P23.2	hsa-mir-199b
RP11-152P23.2	hsa-mir-27a
RP11-297M9.1	hsa-mir-93
RP11-297M9.1	hsa-mir-106b
RP11-297M9.1	hsa-mir-548an
RP11-297M9.1	hsa-mir-548ar
RP11-616M22.1	hsa-mir-503
RP11-438B23.2	hsa-mir-503
RP11-438B23.2	hsa-mir-93
RP11-438B23.2	hsa-mir-106b
RP11-438B23.2	hsa-mir-199b
RP11-438B23.2	hsa-mir-548an
RP11-438B23.2	hsa-mir-548ar
RP11-438B23.2	hsa-mir-590
RP11-438B23.2	hsa-mir-219a-1
RP11-438B23.2	hsa-mir-25
RP11-438B23.2	hsa-mir-26a-2
RP11-438B23.2	hsa-mir-124-2
RP11-438B23.2	hsa-mir-125b-2
LA16c-316G12.2	hsa-mir-93
LA16c-316G12.2	hsa-mir-106b
LA16c-316G12.2	hsa-mir-138-1
LA16c-316G12.2	hsa-mir-27a
LA16c-316G12.2	hsa-mir-128-2
RP11-834C11.11	hsa-mir-503
RP11-834C11.11	hsa-mir-138-1
RP11-834C11.11	hsa-mir-124-2
RP11-834C11.11	hsa-mir-128-2
AC004381.7	hsa-mir-219a-1
RP5-1085F17.4	hsa-mir-590
CTB-113P19.4	hsa-mir-1271
CTB-113P19.4	hsa-mir-138-1
CTB-113P19.4	hsa-mir-590
CTB-113P19.4	hsa-mir-219a-1
RP13-192B19.2	hsa-mir-1271
RP13-192B19.2	hsa-mir-548an
RP13-192B19.2	hsa-mir-548ar
RP13-192B19.2	hsa-mir-590
RP13-192B19.2	hsa-mir-25
RP13-192B19.2	hsa-mir-26a-2
RP13-192B19.2	hsa-mir-124-2
RP13-192B19.2	hsa-mir-128-2
RP11-432I5.2	hsa-mir-27a
RP11-432I5.2	hsa-mir-128-2
RP11-382A20.7	hsa-mir-27a
RP11-382A20.7	hsa-mir-128-2
RP11-352B15.2	hsa-mir-27a
RP11-352B15.2	hsa-mir-124-2
RP11-23N2.4	hsa-mir-125b-2
KB-1000E4.2	hsa-mir-219a-1
LINC00543	hsa-mir-138-1
LINC00543	hsa-mir-199b
LINC00543	hsa-mir-26a-2
LINC00543	hsa-mir-27a
LINC00543	hsa-mir-125b-2
RP11-744D14.2	hsa-mir-199b
RP11-744D14.2	hsa-mir-25
CASC17	hsa-mir-1271
CASC17	hsa-mir-93
CASC17	hsa-mir-106b
CASC17	hsa-mir-25
RP11-982M15.8	hsa-mir-503
RP11-982M15.8	hsa-mir-138-1
RP11-982M15.8	hsa-mir-219a-1
RP11-982M15.8	hsa-mir-25
RP11-982M15.8	hsa-mir-27a
RP11-982M15.8	hsa-mir-124-2
RP11-982M15.8	hsa-mir-125b-2
CTD-2547L24.4	hsa-mir-27a
CTD-2547L24.4	hsa-mir-128-2
CTD-3253I12.1	hsa-mir-1271
CTD-3253I12.1	hsa-mir-93
CTD-3253I12.1	hsa-mir-106b
CTD-3253I12.1	hsa-mir-219a-1
CTD-3253I12.1	hsa-mir-27a
LINC01254	hsa-mir-138-1
LINC01254	hsa-mir-590
LINC01254	hsa-mir-26a-2
LINC01254	hsa-mir-124-2
LINC01254	hsa-mir-128-2
LINC00622	hsa-mir-1271
LINC00622	hsa-mir-25
LINC00622	hsa-mir-26a-2
RP1-58B11.1	hsa-mir-1271
RP1-58B11.1	hsa-mir-125b-2
RP11-333I13.1	hsa-mir-503
RP11-333I13.1	hsa-mir-1271
RP11-333I13.1	hsa-mir-93
RP11-333I13.1	hsa-mir-106b
RP11-333I13.1	hsa-mir-27a
RP11-84D1.2	hsa-mir-503
RP11-84D1.2	hsa-mir-138-1
RP11-84D1.2	hsa-mir-199b
AC012322.1	hsa-mir-125b-2
CTC-471C19.1	hsa-mir-199b
CTC-471C19.1	hsa-mir-26a-2
CTC-471C19.1	hsa-mir-27a
CTC-471C19.1	hsa-mir-128-2
RP11-481J2.1	hsa-mir-93
RP11-481J2.1	hsa-mir-106b
RP11-863P13.5	hsa-mir-138-1
RP3-507I15.2	hsa-mir-25
RP3-507I15.2	hsa-mir-26a-2
AC009166.5	hsa-mir-128-2
RP11-304L19.4	hsa-mir-138-1
RP11-304L19.4	hsa-mir-125b-2
RP11-308D13.3	hsa-mir-219a-1
CTD-2125J1.1	hsa-mir-93
CTD-2125J1.1	hsa-mir-106b
CTD-2125J1.1	hsa-mir-25
RP4-584D14.7	hsa-mir-503
AC140542.2	hsa-mir-590
RP11-215H22.1	hsa-mir-199b
RP11-215H22.1	hsa-mir-219a-1
RP11-80F22.14	hsa-mir-93
RP11-80F22.14	hsa-mir-106b
RP11-59E19.4	hsa-mir-138-1
RP11-59E19.4	hsa-mir-590
RP11-59E19.4	hsa-mir-124-2
RP11-378I6.1	hsa-mir-1271
RP11-378I6.1	hsa-mir-138-1
RP11-378I6.1	hsa-mir-219a-1
RP11-378I6.1	hsa-mir-25
RP11-378I6.1	hsa-mir-26a-2
RP11-378I6.1	hsa-mir-124-2
RP11-543N12.1	hsa-mir-199b
RP11-543N12.1	hsa-mir-125b-2
AC144833.1	hsa-mir-93
AC144833.1	hsa-mir-106b
AC144833.1	hsa-mir-1271
AC144833.1	hsa-mir-548an
AC144833.1	hsa-mir-548ar
AC144833.1	hsa-mir-25
AC144833.1	hsa-mir-27a
AC144833.1	hsa-mir-125b-2
AC144833.1	hsa-mir-128-2
CTA-254O6.1	hsa-mir-548an
CTA-254O6.1	hsa-mir-548ar
CTA-254O6.1	hsa-mir-124-2
RP11-665J16.1	hsa-mir-25
RP11-744I24.2	hsa-mir-26a-2
RP11-744I24.2	hsa-mir-125b-2
RP11-309H21.3	hsa-mir-199b
RP11-309H21.3	hsa-mir-590
RP11-309H21.3	hsa-mir-26a-2
RP11-309H21.3	hsa-mir-125b-2
CTD-3064M3.3	hsa-mir-548an
CTD-3064M3.3	hsa-mir-548ar
CTD-3064M3.3	hsa-mir-27a
CTD-3064M3.3	hsa-mir-128-2
RP11-573G6.6	hsa-mir-93
RP11-573G6.6	hsa-mir-106b
RP11-573G6.6	hsa-mir-1271
RP11-573G6.6	hsa-mir-548an
RP11-573G6.6	hsa-mir-548ar
RP11-354P17.15	hsa-mir-1271
RP11-354P17.15	hsa-mir-138-1
RP11-354P17.15	hsa-mir-219a-1
RP11-307O13.1	hsa-mir-138-1
RP11-307O13.1	hsa-mir-93
RP11-307O13.1	hsa-mir-106b
RP11-307O13.1	hsa-mir-548an
RP11-307O13.1	hsa-mir-548ar
RP11-307O13.1	hsa-mir-27a
RP11-307O13.1	hsa-mir-124-2
GS1-204I12.4	hsa-mir-93
GS1-204I12.4	hsa-mir-106b
GS1-204I12.4	hsa-mir-199b
RP11-10O17.3	hsa-mir-219a-1
RP11-174G17.2	hsa-mir-503
RP11-174G17.2	hsa-mir-25
RP11-174G17.2	hsa-mir-125b-2
RP11-90P13.1	hsa-mir-1271
RP11-895K13.2	hsa-mir-138-1
RP11-895K13.2	hsa-mir-199b
