# Supplementary material for: Identification of RP11‐770J1.4 as immune‐related lncRNA regulating the CTXN1–cGAS–STING axis in histologically lower‐grade glioma
Source: MedComm (2020). 2023 Dec 19;4(6):e458. doi: 10.1002/mco2.458 (PMC10728758; doi:10.1002/mco2.458)
Supplement: Supplementary file 3 — Supporting Information [file MCO2-4-e458-s002.xls]

DEmiRNA	mRNA
hsa-mir-27a	RAB14
hsa-mir-125b-2	C19orf54
hsa-mir-124-2	SNX18
hsa-mir-199b	PAK4
hsa-mir-93	CAMK2N2
hsa-mir-27a	HIPK2
hsa-mir-25	KLHL15
hsa-mir-128-2	TMBIM6
hsa-mir-125b-2	ANAPC16
hsa-mir-106b	NIN
hsa-mir-27a	CYP1B1
hsa-mir-124-2	TOR1AIP2
hsa-mir-128-2	APPBP2
hsa-mir-93	ARID4B
hsa-mir-128-2	ATP8A1
hsa-mir-124-2	APEX2
hsa-mir-93	TMEM245
hsa-mir-124-2	PTPN12
hsa-mir-124-2	TYK2
hsa-mir-124-2	MYO10
hsa-mir-25	MCOLN2
hsa-mir-124-2	HS2ST1
hsa-mir-93	SAMD8
hsa-mir-138-1	DNAJB6
hsa-mir-128-2	KMT2C
hsa-mir-503	SLC2A3
hsa-mir-124-2	E2F6
hsa-mir-27a	ITSN2
hsa-mir-93	RAB12
hsa-mir-186	TMEM183A
hsa-mir-124-2	CTSH
hsa-mir-124-2	CCDC28A
hsa-mir-93	MAPRE3
hsa-mir-124-2	SGPL1
hsa-mir-124-2	PPIF
hsa-mir-503	PIK3R1
hsa-mir-106b	ZNF805
hsa-mir-124-2	SLC25A39
hsa-mir-124-2	CNN3
hsa-mir-93	DUSP8
hsa-mir-106b	TBC1D9
hsa-mir-125b-2	SEMA4B
hsa-mir-124-2	USP48
hsa-mir-124-2	MAPK14
hsa-mir-106b	CLIP4
hsa-mir-199b	DDR1
hsa-mir-125b-2	PPM1H
hsa-mir-124-2	CPOX
hsa-mir-106b	ZBTB7A
hsa-mir-93	CFL2
hsa-mir-124-2	JAG1
hsa-mir-106b	CABLES1
hsa-mir-124-2	C3orf58
hsa-mir-124-2	CTDSP2
hsa-mir-124-2	TEAD1
hsa-mir-590	FOXG1
hsa-mir-93	RGMB
hsa-mir-93	BNIP2
hsa-mir-27a	UGCG
hsa-mir-124-2	CALU
hsa-mir-124-2	SPTY2D1
hsa-mir-128-2	ITSN2
hsa-mir-27a	TAOK1
hsa-mir-106b	CDKN1A
hsa-mir-93	TRIM8
hsa-mir-106b	OCRL
hsa-mir-93	TANC1
hsa-mir-106b	FAM102A
hsa-mir-128-2	FRYL
hsa-mir-106b	PHTF2
hsa-mir-124-2	NUFIP2
hsa-mir-128-2	SGPP1
hsa-mir-26a-2	CREBRF
hsa-mir-106b	FOXJ2
hsa-mir-124-2	VAMP3
hsa-mir-124-2	GRIA2
hsa-mir-124-2	EN2
hsa-mir-124-2	CPNE3
hsa-mir-106b	BTG3
hsa-mir-590	NFIB
hsa-mir-124-2	AKT1S1
hsa-mir-106b	NCOA3
hsa-mir-186	KPNA1
hsa-mir-219a-1	ZBTB18
hsa-mir-106b	OTUD4
hsa-mir-1271	CTSB
hsa-mir-128-2	H3F3B
hsa-mir-93	DNAL1
hsa-mir-106b	RBL2
hsa-mir-106b	KIAA0232
hsa-mir-128-2	EIF5
hsa-mir-1271	NFIC
hsa-mir-124-2	PLXNB2
hsa-mir-106b	KPNA2
hsa-mir-93	FAM210A
hsa-mir-106b	MYLIP
hsa-mir-106b	PARD6B
hsa-mir-125b-2	CBFB
hsa-mir-124-2	CTDSPL
hsa-mir-124-2	DHCR24
hsa-mir-93	FRS2
hsa-mir-106b	RHOC
hsa-mir-124-2	RELA
hsa-mir-106b	PURB
hsa-mir-138-1	TAOK1
hsa-mir-138-1	SEMA4C
hsa-mir-124-2	DNM2
hsa-mir-106b	SAMD12
hsa-mir-186	NSD1
hsa-mir-1271	TSKU
hsa-mir-124-2	SLC31A2
hsa-mir-26a-2	OTUD1
hsa-mir-124-2	SLC26A2
hsa-mir-219a-1	CAMK2G
hsa-mir-93	TMEM64
hsa-mir-124-2	TSHZ1
hsa-mir-128-2	SMAD2
hsa-mir-93	SERTAD2
hsa-mir-106b	NBL1
hsa-mir-27a	EIF5
hsa-mir-124-2	AMMECR1
hsa-mir-93	MED17
hsa-mir-93	ANKRD13C
hsa-mir-93	CYBRD1
hsa-mir-27a	TGFBR3
hsa-mir-93	MTF1
hsa-mir-25	CHCHD10
hsa-mir-138-1	PDK1
hsa-mir-106b	KAT2B
hsa-mir-27a	ZNF800
hsa-mir-124-2	MAGT1
hsa-mir-27a	DCAF7
hsa-mir-124-2	KANK1
hsa-mir-106b	TMEM167A
hsa-mir-25	GNAQ
hsa-mir-106b	PRRX1
hsa-mir-27a	C6orf120
hsa-mir-138-1	LIN52
hsa-mir-25	ZFYVE21
hsa-mir-124-2	LPP
hsa-mir-138-1	RMND5A
hsa-mir-124-2	TXNRD1
hsa-mir-199b	ITGA3
hsa-mir-124-2	PSKH1
hsa-mir-124-2	TADA2B
hsa-mir-106b	ATG2B
hsa-mir-106b	SAMD8
hsa-mir-590	SPPL3
hsa-mir-106b	ZNF800
hsa-mir-124-2	BACE1
hsa-mir-219a-1	YY1
hsa-mir-106b	FAM126B
hsa-mir-27a	TMED5
hsa-mir-106b	YOD1
hsa-mir-124-2	ZNF652
hsa-mir-106b	ACSL4
hsa-mir-106b	TNFSF11
hsa-mir-26a-2	FAXC
hsa-mir-1271	ASH1L
hsa-mir-93	DYNC1LI2
hsa-mir-128-2	TMED5
hsa-mir-27a	CELF2
hsa-mir-93	USP32
hsa-mir-125b-2	MFHAS1
hsa-mir-124-2	NAA15
hsa-mir-124-2	KIF16B
hsa-mir-93	CABLES1
hsa-mir-106b	AGFG2
hsa-mir-124-2	TSKU
hsa-mir-26a-2	KLHL15
hsa-mir-124-2	MLEC
hsa-mir-93	ARSJ
hsa-mir-106b	CHIC1
hsa-mir-26a-2	ZNF608
hsa-mir-128-2	SUCO
hsa-mir-128-2	NEURL1B
hsa-mir-93	STYX
hsa-mir-93	DNAJC27
hsa-mir-106b	CHD9
hsa-mir-128-2	GFPT2
hsa-mir-106b	TRIP10
hsa-mir-125b-2	STARD13
hsa-mir-106b	GNB5
hsa-mir-124-2	RASSF5
hsa-mir-128-2	GCNT2
hsa-mir-125b-2	BMPR1B
hsa-mir-124-2	ENAH
hsa-mir-106b	EIF4H
hsa-mir-25	DDX3X
hsa-mir-93	SSX2IP
hsa-mir-25	GOLGA8A
hsa-mir-124-2	KLF4
hsa-mir-124-2	MAP3K3
hsa-mir-26a-2	KPNA2
hsa-mir-27a	FNDC3A
hsa-mir-124-2	GNAI2
hsa-mir-26a-2	MCL1
hsa-mir-106b	BBX
hsa-mir-93	PANK3
hsa-mir-106b	RAP2C
hsa-mir-106b	JAK1
hsa-mir-124-2	PTBP1
hsa-mir-106b	TNRC6B
hsa-mir-124-2	EFHD2
hsa-mir-186	BTF3
hsa-mir-26a-2	NABP1
hsa-mir-106b	PITPNA
hsa-mir-93	CDKN1A
hsa-mir-124-2	TMEM248
hsa-mir-125b-2	STAT3
hsa-mir-124-2	RHOG
hsa-mir-124-2	ELK3
hsa-mir-128-2	UGCG
hsa-mir-25	KAT2B
hsa-mir-25	ACTC1
hsa-mir-503	MYO5A
hsa-mir-124-2	PLEKHF2
hsa-mir-27a	ADD1
hsa-mir-219a-1	PMEPA1
hsa-mir-138-1	GNAI2
hsa-mir-106b	ULK1
hsa-mir-124-2	NFIC
hsa-mir-27a	MRPS14
hsa-mir-124-2	NSUN2
hsa-mir-93	ANKH
hsa-mir-27a	GATA2
hsa-mir-124-2	CREBRF
hsa-mir-128-2	MBTD1
hsa-mir-124-2	TOR3A
hsa-mir-106b	ZNF532
hsa-mir-26a-2	GTF2A1
hsa-mir-25	CCNE2
hsa-mir-25	PTEN
hsa-mir-93	FBXO21
hsa-mir-25	SSBP2
hsa-mir-124-2	ADCY9
hsa-mir-106b	KLHL28
hsa-mir-106b	CEP170
hsa-mir-124-2	COL4A1
hsa-mir-125b-2	TDG
hsa-mir-128-2	AFF4
hsa-mir-126	CRK
hsa-mir-124-2	FAM122B
hsa-mir-503	SESTD1
hsa-mir-106b	FEM1C
hsa-mir-124-2	CCND2
hsa-mir-124-2	TCF3
hsa-mir-124-2	ATP6V0E1
hsa-mir-106b	MED17
hsa-mir-186	DLC1
hsa-mir-93	ZNF597
hsa-mir-106b	SMAD5
hsa-mir-93	WDR37
hsa-mir-125b-2	MTF1
hsa-mir-708	FOXJ3
hsa-mir-27a	TRIM23
hsa-mir-124-2	SH2B3
hsa-mir-124-2	NFATC1
hsa-mir-93	ZBTB4
hsa-mir-26a-2	STRADB
hsa-mir-106b	LASP1
hsa-mir-125b-2	NCOR2
hsa-mir-124-2	POLR3G
hsa-mir-124-2	LCLAT1
hsa-mir-25	GATA6
hsa-mir-124-2	KLHL24
hsa-mir-106b	LPGAT1
hsa-mir-125b-2	KLC2
hsa-mir-124-2	VANGL1
hsa-mir-93	KIAA0513
hsa-mir-124-2	TLN1
hsa-mir-124-2	SFT2D3
hsa-mir-93	HSPA8
hsa-mir-106b	RAB5B
hsa-mir-125b-2	YES1
hsa-mir-708	CCDC6
hsa-mir-26a-2	TNRC6B
hsa-mir-106b	RAB10
hsa-mir-128-2	DCX
hsa-mir-128-2	RNF182
hsa-mir-124-2	SERTAD4
hsa-mir-106b	CCND1
hsa-mir-125b-2	MEGF9
hsa-mir-93	PLS1
hsa-mir-124-2	RFX1
hsa-mir-186	TXNIP
hsa-mir-93	KLHL28
hsa-mir-93	TUSC2
hsa-mir-106b	AKAP11
hsa-mir-124-2	KIF26A
hsa-mir-124-2	PHF19
hsa-mir-106b	LRP1B
hsa-mir-124-2	LRIG1
hsa-mir-124-2	PEA15
hsa-mir-27a	TARDBP
hsa-mir-27a	KHSRP
hsa-mir-124-2	CD164
hsa-mir-124-2	PTBP3
hsa-mir-124-2	PRR14L
hsa-mir-124-2	JAG2
hsa-mir-25	FBXW7
hsa-mir-106b	GPR137B
hsa-mir-106b	WEE1
hsa-mir-124-2	QKI
hsa-mir-124-2	RARG
hsa-mir-26a-2	JAG1
hsa-mir-124-2	SLC22A5
hsa-mir-25	UBXN4
hsa-mir-124-2	RAP2A
hsa-mir-106b	RAB11FIP1
hsa-mir-93	RUNX3
hsa-mir-128-2	SUZ12
hsa-mir-93	CHIC1
hsa-mir-27a	SUCO
hsa-mir-93	NPAS2
hsa-mir-124-2	PARP16
hsa-mir-27a	ELL2
hsa-mir-27a	RBBP5
hsa-mir-93	RAPGEF4
hsa-mir-106b	MAP3K2
hsa-mir-124-2	MSRA
hsa-mir-93	MAP3K3
hsa-mir-27a	BTG2
hsa-mir-186	DNAJC8
hsa-mir-124-2	PRDM13
hsa-mir-124-2	TNRC6B
hsa-mir-124-2	GGA2
hsa-mir-124-2	PALLD
hsa-mir-26a-2	PDCD10
hsa-mir-503	YTHDC1
hsa-mir-124-2	PI4K2B
hsa-mir-125b-2	TOR2A
hsa-mir-128-2	SETD7
hsa-mir-128-2	RFX3
hsa-mir-128-2	FAM84B
hsa-mir-124-2	SMCO4
hsa-mir-126	SLC7A5
hsa-mir-106b	GNS
hsa-mir-124-2	BLOC1S6
hsa-mir-93	FBXL3
hsa-mir-125b-2	LIN28B
hsa-mir-93	SEPT2
hsa-mir-106b	GAB1
hsa-mir-128-2	PITHD1
hsa-mir-93	TSKU
hsa-mir-124-2	MORC4
hsa-mir-106b	MARCH6
hsa-mir-27a	WEE1
hsa-mir-106b	E2F5
hsa-mir-125b-2	EIF1AD
hsa-mir-93	RAB22A
hsa-mir-106b	BTBD7
hsa-mir-106b	FRS2
hsa-mir-93	PRR14L
hsa-mir-125b-2	TACC2
hsa-mir-106b	ARAP2
hsa-mir-25	DNAJB9
hsa-mir-93	ABCA1
hsa-mir-93	MED12L
hsa-mir-26a-2	ANKRD52
hsa-mir-1224	CREB1
hsa-mir-124-2	PIK3CA
hsa-mir-26a-2	MFHAS1
hsa-mir-128-2	PDE3B
hsa-mir-93	SKI
hsa-mir-93	LDLR
hsa-mir-125b-2	TP53INP1
hsa-mir-186	BCL11B
hsa-mir-106b	KLHL15
hsa-mir-124-2	RAB11FIP5
hsa-mir-124-2	MECP2
hsa-mir-106b	AKTIP
hsa-mir-124-2	PNPLA2
hsa-mir-124-2	PIAS1
hsa-mir-186	FOXK1
hsa-mir-106b	RPS6KA5
hsa-mir-124-2	TMEM109
hsa-mir-106b	FAF2
hsa-mir-186	PYGO1
hsa-mir-186	XPOT
hsa-mir-27a	CCNK
hsa-mir-199b	E2F3
hsa-mir-106b	IRF9
hsa-mir-125b-2	MAP3K11
hsa-mir-25	PIP5K1C
hsa-mir-124-2	TSC22D4
hsa-mir-93	COQ2
hsa-mir-503	N4BP1
hsa-mir-106b	KATNAL1
hsa-mir-93	SEMA4B
hsa-mir-25	NFIX
hsa-mir-138-1	MXD1
hsa-mir-186	FOXN2
hsa-mir-186	SRGAP2
hsa-mir-25	FNDC3B
hsa-mir-26a-2	CDC6
hsa-mir-106b	NACC2
hsa-mir-186	PPP1R15B
hsa-mir-106b	SEPT2
hsa-mir-138-1	NEUROD1
hsa-mir-106b	FCHO2
hsa-mir-125b-2	EDEM1
hsa-mir-124-2	HS1BP3
hsa-mir-27a	ZFP36L1
hsa-mir-124-2	FCHO2
hsa-mir-124-2	NFIX
hsa-mir-27a	OSBPL10
hsa-mir-138-1	VIM
hsa-mir-25	BAZ2B
hsa-mir-124-2	GMCL1
hsa-mir-93	BTBD10
hsa-mir-27a	ABHD17C
hsa-mir-106b	ZBTB6
hsa-mir-93	FBXL5
hsa-mir-93	HECA
hsa-mir-124-2	EPHA2
hsa-mir-26a-2	PRKCD
hsa-mir-25	LHFPL2
hsa-mir-27a	ADAMTS5
hsa-mir-93	ZBTB7A
hsa-mir-106b	UNK
hsa-mir-93	FJX1
hsa-mir-124-2	DACT1
hsa-mir-124-2	STOM
hsa-mir-128-2	ZNF652
hsa-mir-27a	RREB1
hsa-mir-26a-2	AGPAT5
hsa-mir-128-2	ISL1
hsa-mir-128-2	BMPR2
hsa-mir-93	PPP6R2
hsa-mir-93	EEA1
hsa-mir-503	BZW1
hsa-mir-503	CCND3
hsa-mir-106b	RB1
hsa-mir-125b-2	ERBB3
hsa-mir-27a	FAM84B
hsa-mir-26a-2	OTUD4
hsa-mir-106b	AFF1
hsa-mir-25	INSIG1
hsa-mir-25	YIPF4
hsa-mir-93	GPR137B
hsa-mir-106b	TRAPPC10
hsa-mir-124-2	CLOCK
hsa-mir-25	TBC1D8
hsa-mir-93	ZADH2
hsa-mir-124-2	CDC73
hsa-mir-124-2	SHC1
hsa-mir-1271	EVI5
hsa-mir-124-2	FSTL1
hsa-mir-106b	NRBP1
hsa-mir-125b-2	ZBTB37
hsa-mir-106b	SESN3
hsa-mir-27a	HOXC11
hsa-mir-186	XIAP
hsa-mir-186	UBE2K
hsa-mir-93	TP53INP1
hsa-mir-93	PPP6R3
hsa-mir-106b	EZH1
hsa-mir-106b	GDF11
hsa-mir-124-2	TPST2
hsa-mir-128-2	PIK3R1
hsa-mir-708	EYA3
hsa-mir-1271	FOXO1
hsa-mir-93	WNK3
hsa-mir-124-2	HIPK3
hsa-mir-124-2	CREB3L2
hsa-mir-503	FGF2
hsa-mir-25	CNIH1
hsa-mir-25	PAX9
hsa-mir-93	PTGFRN
hsa-mir-199b	TMED5
hsa-mir-124-2	CERS2
hsa-mir-26a-2	MAN2A1
hsa-mir-106b	SEMA4B
hsa-mir-93	FCHO2
hsa-mir-25	SOX11
hsa-mir-93	DDHD1
hsa-mir-27a	ZFP36L2
hsa-mir-27a	SRSF1
hsa-mir-124-2	SLC25A30
hsa-mir-106b	SUMF1
hsa-mir-106b	ZNF652
hsa-mir-124-2	CBX2
hsa-mir-128-2	UBE2N
hsa-mir-125b-2	KCNS3
hsa-mir-106b	REEP3
hsa-mir-124-2	STK36
hsa-mir-25	GALNT7
hsa-mir-93	ABHD2
hsa-mir-124-2	SNTB2
hsa-mir-93	PHLPP2
hsa-mir-106b	HAS2
hsa-mir-93	E2F2
hsa-mir-186	SNX2
hsa-mir-27a	TGFBR1
hsa-mir-186	MAP3K2
hsa-mir-106b	CNOT6L
hsa-mir-124-2	NR3C2
hsa-mir-93	UXS1
hsa-mir-93	SPOPL
hsa-mir-106b	TMX3
hsa-mir-124-2	NID1
hsa-mir-27a	VPS26B
hsa-mir-106b	RAPGEF4
hsa-mir-93	FEM1C
hsa-mir-106b	OXR1
hsa-mir-93	PARD6B
hsa-mir-93	ATAD2
hsa-mir-125b-2	MAN1B1
hsa-mir-128-2	VEGFC
hsa-mir-199b	CNEP1R1
hsa-mir-93	E2F3
hsa-mir-124-2	ALG2
hsa-mir-124-2	FAM171A1
hsa-mir-124-2	AP1M2
hsa-mir-124-2	ITGA3
hsa-mir-106b	ZNF385A
hsa-mir-124-2	PLOD3
hsa-mir-590	PLEKHA1
hsa-mir-186	ZFP36L2
hsa-mir-128-2	H3F3C
hsa-mir-25	KLHDC10
hsa-mir-93	SOWAHC
hsa-mir-106b	NPAT
hsa-mir-128-2	ARHGAP12
hsa-mir-93	MXI1
hsa-mir-124-2	LAMC1
hsa-mir-27a	SFRP1
hsa-mir-93	BTG3
hsa-mir-106b	IQSEC1
hsa-mir-125b-2	CGN
hsa-mir-186	ZNF652
hsa-mir-503	SNTB2
hsa-mir-128-2	E2F3
hsa-mir-106b	GIGYF1
hsa-mir-93	PKNOX1
hsa-mir-27a	SOS1
hsa-mir-124-2	TCTA
hsa-mir-93	ATG14
hsa-mir-138-1	RELN
hsa-mir-186	DMD
hsa-mir-106b	SLC16A9
hsa-mir-26a-2	HSPA8
hsa-mir-25	ROBO1
hsa-mir-106b	FJX1
hsa-mir-124-2	CTNS
hsa-mir-93	SFXN5
hsa-mir-124-2	LIMCH1
hsa-mir-93	NFIB
hsa-mir-93	CSNK1G1
hsa-mir-124-2	PTTG1IP
hsa-mir-93	ANKRD50
hsa-mir-128-2	WNT3A
hsa-mir-124-2	FAR1
hsa-mir-219a-1	SESN3
hsa-mir-124-2	RDH10
hsa-mir-128-2	MKNK2
hsa-mir-106b	ZNF280B
hsa-mir-128-2	UNC13C
hsa-mir-25	NUFIP2
hsa-mir-186	HNRNPU
hsa-mir-26a-2	ITGA5
hsa-mir-106b	RBBP7
hsa-mir-186	AZIN1
hsa-mir-219a-1	MBNL1
hsa-mir-186	GCC2
hsa-mir-106b	NUP35
hsa-mir-128-2	FUBP3
hsa-mir-124-2	DCUN1D5
hsa-mir-124-2	LIMD2
hsa-mir-27a	SERP1
hsa-mir-124-2	FAM199X
hsa-mir-25	REXO1
hsa-mir-27a	MKNK2
hsa-mir-124-2	SH3PXD2A
hsa-mir-138-1	H2AFX
hsa-mir-128-2	NDST1
hsa-mir-26a-2	HMGA2
hsa-mir-124-2	GIT2
hsa-mir-93	DDX5
hsa-mir-125b-2	CSRNP3
hsa-mir-186	FAM117B
hsa-mir-124-2	CCDC86
hsa-mir-128-2	EIF2S2
hsa-mir-26a-2	RNF6
hsa-mir-124-2	CHST14
hsa-mir-93	MASTL
hsa-mir-106b	ATG14
hsa-mir-124-2	CDK4
hsa-mir-26a-2	NAMPT
hsa-mir-93	SLC22A23
hsa-mir-124-2	COL12A1
hsa-mir-106b	MAP3K3
hsa-mir-26a-2	CSTF2
hsa-mir-93	KLHL36
hsa-mir-93	NHLRC3
hsa-mir-106b	ENPP5
hsa-mir-125b-2	CRTC1
hsa-mir-26a-2	POLR3G
hsa-mir-106b	GOLGA1
hsa-mir-128-2	INO80D
hsa-mir-106b	EEA1
hsa-mir-106b	PTGFRN
hsa-mir-93	STAT3
hsa-mir-25	PTAR1
hsa-mir-25	PKDCC
hsa-mir-106b	ZNF597
hsa-mir-124-2	TRIB3
hsa-mir-93	MTMR3
hsa-mir-186	SLC30A7
hsa-mir-106b	MKNK2
hsa-mir-199b	NLK
hsa-mir-25	AURKA
hsa-mir-186	HELZ
hsa-mir-27a	SMAD5
hsa-mir-25	SOX4
hsa-mir-27a	FBXO46
hsa-mir-93	BMPR2
hsa-mir-106b	DUSP2
hsa-mir-124-2	CRTC3
hsa-mir-124-2	FRAS1
hsa-mir-26a-2	CTGF
hsa-mir-93	KLF9
hsa-mir-25	CPEB3
hsa-mir-26a-2	CDK8
hsa-mir-138-1	FOXC1
hsa-mir-25	FASLG
hsa-mir-26a-2	SLC38A2
hsa-mir-128-2	DCP2
hsa-mir-106b	FOXJ3
hsa-mir-26a-2	CDK6
hsa-mir-124-2	SLC16A1
hsa-mir-26a-2	BBX
hsa-mir-219a-1	NUFIP2
hsa-mir-93	TBC1D20
hsa-mir-124-2	POGLUT1
hsa-mir-93	EPHA4
hsa-mir-93	PHC3
hsa-mir-93	PGP
hsa-mir-124-2	DNAJC1
hsa-mir-199b	CSGALNACT1
hsa-mir-106b	RGMB
hsa-mir-124-2	F11R
hsa-mir-106b	ZFYVE9
hsa-mir-93	SALL3
hsa-mir-128-2	EN1
hsa-mir-93	ZBTB41
hsa-mir-25	SLC25A32
hsa-mir-124-2	EGR2
hsa-mir-590	IL6ST
hsa-mir-106b	PRRG4
hsa-mir-126	SPRED1
hsa-mir-106b	ABHD2
hsa-mir-27a	ARL4C
hsa-mir-128-2	PAIP2
hsa-mir-128-2	TXNIP
hsa-mir-93	GNB5
hsa-mir-125b-2	VDR
hsa-mir-93	RNF4
hsa-mir-27a	MYT1
hsa-mir-93	FOXJ2
hsa-mir-125b-2	E2F3
hsa-mir-138-1	PPM1L
hsa-mir-93	HIF1A
hsa-mir-125b-2	DAZAP2
hsa-mir-93	CCND1
hsa-mir-125b-2	ZNF652
hsa-mir-124-2	LYSMD3
hsa-mir-199b	PLXND1
hsa-mir-199b	ETNK1
hsa-mir-124-2	GFPT2
hsa-mir-27a	DYNLL2
hsa-mir-93	QKI
hsa-mir-106b	ITPKB
hsa-mir-27a	FEM1B
hsa-mir-106b	SPOPL
hsa-mir-124-2	EYA4
hsa-mir-124-2	ZBTB6
hsa-mir-93	RAB30
hsa-mir-106b	SALL3
hsa-mir-106b	MTF1
hsa-mir-124-2	SERTAD2
hsa-mir-106b	TANC1
hsa-mir-124-2	G3BP1
hsa-mir-199b	JUNB
hsa-mir-93	CIT
hsa-mir-125b-2	FBXO45
hsa-mir-25	C5orf24
hsa-mir-186	UHMK1
hsa-mir-93	MYCN
hsa-mir-124-2	FXR1
hsa-mir-124-2	RYR3
hsa-mir-106b	RRAGD
hsa-mir-25	TMEM184B
hsa-mir-26a-2	HOXA5
hsa-mir-125b-2	EPHA7
hsa-mir-106b	EIF4G2
hsa-mir-124-2	PTPN9
hsa-mir-124-2	THAP2
hsa-mir-27a	MIER3
hsa-mir-199b	NACC1
hsa-mir-93	RBBP7
hsa-mir-93	CCNG2
hsa-mir-124-2	RANBP10
hsa-mir-27a	NEURL1B
hsa-mir-124-2	FRMD8
hsa-mir-25	NF2
hsa-mir-186	EIF5
hsa-mir-27a	PDHX
hsa-mir-93	MXD1
hsa-mir-27a	SLC7A11
hsa-mir-93	EGLN3
hsa-mir-93	FNBP1L
hsa-mir-106b	TRIM37
hsa-mir-27a	FAM69A
hsa-mir-124-2	SP1
hsa-mir-503	TLK1
hsa-mir-27a	ZBTB20
hsa-mir-106b	YES1
hsa-mir-590	GNG12
hsa-mir-93	ACSL4
hsa-mir-503	CHAC1
hsa-mir-124-2	AHRR
hsa-mir-128-2	SLC5A3
hsa-mir-124-2	FXR2
hsa-mir-124-2	NEK6
hsa-mir-106b	CCDC71L
hsa-mir-26a-2	PNRC1
hsa-mir-93	ZBTB9
hsa-mir-93	RAB5B
hsa-mir-93	MKRN1
hsa-mir-186	G2E3
hsa-mir-25	GOLGA3
hsa-mir-93	LPGAT1
hsa-mir-124-2	CHIC2
hsa-mir-27a	ANKRD40
hsa-mir-124-2	RNF141
hsa-mir-1271	SIN3B
hsa-mir-93	ZBTB18
hsa-mir-128-2	MPP2
hsa-mir-124-2	ERF
hsa-mir-106b	NPLOC4
hsa-mir-124-2	ARL5B
hsa-mir-93	FAM117B
hsa-mir-124-2	DHRS1
hsa-mir-128-2	DYNLL2
hsa-mir-1271	EIF4EBP2
hsa-mir-186	RAB6A
hsa-mir-106b	PPP6R3
hsa-mir-106b	USP28
hsa-mir-106b	ANKRD33B
hsa-mir-124-2	TFAP4
hsa-mir-124-2	KDELR2
hsa-mir-25	ADAMTSL1
hsa-mir-125b-2	USP46
hsa-mir-106b	NETO2
hsa-mir-27a	ZFHX3
hsa-mir-27a	SEMA6A
hsa-mir-186	ZIC5
hsa-mir-93	TMEM123
hsa-mir-124-2	FARP1
hsa-mir-590	GATAD2B
hsa-mir-1271	STK17B
hsa-mir-93	VANGL1
hsa-mir-106b	ATG16L1
hsa-mir-93	STK11IP
hsa-mir-1271	ZFP36L1
hsa-mir-93	ITGB8
hsa-mir-106b	DSTYK
hsa-mir-27a	PDS5B
hsa-mir-124-2	SUCLG2
hsa-mir-106b	POLR3G
hsa-mir-1271	PPP1R11
hsa-mir-93	ENPP5
hsa-mir-106b	ANKIB1
hsa-mir-590	SLC16A10
hsa-mir-124-2	PQLC3
hsa-mir-124-2	STT3A
hsa-mir-128-2	PDK1
hsa-mir-93	MARCH6
hsa-mir-106b	PCMTD1
hsa-mir-128-2	TMEM91
hsa-mir-106b	SMOC1
hsa-mir-93	GAB1
hsa-mir-708	KPNA4
hsa-mir-186	NASP
hsa-mir-93	ENTPD4
hsa-mir-124-2	PGRMC2
hsa-mir-125b-2	BMF
hsa-mir-124-2	STAT3
hsa-mir-106b	TTPAL
hsa-mir-106b	RUFY2
hsa-mir-27a	CAPN15
hsa-mir-124-2	GXYLT1
hsa-mir-106b	ARID4B
hsa-mir-106b	ARHGAP12
hsa-mir-27a	SZRD1
hsa-mir-186	RBFOX2
hsa-mir-93	MAPK1
hsa-mir-124-2	LRRFIP2
hsa-mir-93	MINK1
hsa-mir-106b	PANK3
hsa-mir-124-2	NFIA
hsa-mir-124-2	LHX2
hsa-mir-26a-2	RBM20
hsa-mir-124-2	HADHA
hsa-mir-138-1	HIF1A
hsa-mir-124-2	NR4A3
hsa-mir-106b	PTPN4
hsa-mir-128-2	ZBTB20
hsa-mir-138-1	EIF4EBP1
hsa-mir-27a	CCNYL1
hsa-mir-27a	RUNX1
hsa-mir-124-2	TPCN2
hsa-mir-128-2	STK35
hsa-mir-128-2	BMI1
hsa-mir-93	WEE1
hsa-mir-93	NPAT
hsa-mir-124-2	CMTM4
hsa-mir-124-2	KLF6
hsa-mir-138-1	UBE2V1
hsa-mir-124-2	CDCP1
hsa-mir-93	ZNF805
hsa-mir-93	CEP97
hsa-mir-106b	SCAMP5
hsa-mir-93	FOXA1
hsa-mir-93	POLR3G
hsa-mir-106b	SUCO
hsa-mir-124-2	SHPK
hsa-mir-93	BCL2L11
hsa-mir-186	ZBTB21
hsa-mir-93	PITPNA
hsa-mir-199b	CSRP2
hsa-mir-93	PEAK1
hsa-mir-124-2	LPCAT3
hsa-mir-186	FAM104A
hsa-mir-503	E2F3
hsa-mir-26a-2	MAP3K2
hsa-mir-124-2	AHR
hsa-mir-93	BTG2
hsa-mir-590	OLR1
hsa-mir-124-2	RAVER1
hsa-mir-124-2	DNAJC25
hsa-mir-124-2	PRPS1
hsa-mir-93	FAM46C
hsa-mir-124-2	LRRC58
hsa-mir-124-2	LMAN2L
hsa-mir-93	HBP1
hsa-mir-26a-2	WNK1
hsa-mir-124-2	CTXN1
hsa-mir-124-2	CDH2
hsa-mir-124-2	PGM1
hsa-mir-106b	BMP2
hsa-mir-124-2	IL11
hsa-mir-106b	LDLR
hsa-mir-124-2	OSBP
hsa-mir-1271	BRWD1
hsa-mir-93	RLIM
hsa-mir-106b	PXK
hsa-mir-124-2	TMEM128
hsa-mir-106b	ZNF202
hsa-mir-124-2	TBX22
hsa-mir-128-2	GPAM
hsa-mir-124-2	NRP1
hsa-mir-124-2	PTPRJ
hsa-mir-124-2	FAM76A
hsa-mir-106b	ORMDL3
hsa-mir-1271	PPP1R12A
hsa-mir-124-2	ESYT2
hsa-mir-138-1	SPRED1
hsa-mir-106b	RUNX3
hsa-mir-93	GNS
hsa-mir-27a	DCUN1D4
hsa-mir-93	HAS2
hsa-mir-106b	C16orf70
hsa-mir-125b-2	SLC35G1
hsa-mir-138-1	ROCK2
hsa-mir-26a-2	CPEB2
hsa-mir-106b	SQSTM1
hsa-mir-125b-2	VPS4B
hsa-mir-93	ULK1
hsa-mir-125b-2	MAP3K9
hsa-mir-106b	SLC22A23
hsa-mir-124-2	MAN2A1
hsa-mir-186	GK5
hsa-mir-124-2	NRG1
hsa-mir-93	MCM3
hsa-mir-199b	ABCC1
hsa-mir-27a	AGPAT3
hsa-mir-106b	C14orf28
hsa-mir-125b-2	LIFR
hsa-mir-106b	FYCO1
hsa-mir-93	KATNAL1
hsa-mir-124-2	VPS4B
hsa-mir-106b	HOOK3
hsa-mir-128-2	G6PC3
hsa-mir-124-2	CBL
hsa-mir-93	AAK1
hsa-mir-186	DNAJB4
hsa-mir-106b	CEP97
hsa-mir-503	OCRL
hsa-mir-106b	C3orf38
hsa-mir-106b	TMEM64
hsa-mir-124-2	CTDSP1
hsa-mir-26a-2	CHAF1A
hsa-mir-1271	ACER2
hsa-mir-125b-2	COPZ1
hsa-mir-27a	PLXND1
hsa-mir-125b-2	FAM174B
hsa-mir-106b	C6orf120
hsa-mir-138-1	EID1
hsa-mir-503	RNF41
hsa-mir-93	SCN1A
hsa-mir-106b	C7orf43
hsa-mir-27a	GPAM
hsa-mir-106b	ENTPD4
hsa-mir-1271	DDAH1
hsa-mir-199b	GOLIM4
hsa-mir-124-2	SHC3
hsa-mir-25	CCSER2
hsa-mir-124-2	CD151
hsa-mir-27a	ADORA2B
hsa-mir-25	SERTAD3
hsa-mir-503	ZNF622
hsa-mir-93	ZBTB21
hsa-mir-27a	SLC25A25
hsa-mir-124-2	NECAP2
hsa-mir-106b	USP3
hsa-mir-26a-2	LIN28B
hsa-mir-199b	COL4A5
hsa-mir-27a	RXRA
hsa-mir-93	SH2D5
hsa-mir-126	RGS3
hsa-mir-93	AGO1
hsa-mir-708	CNTFR
hsa-mir-106b	MKRN1
hsa-mir-106b	ZC3H12C
hsa-mir-93	MAP7
hsa-mir-128-2	GATA6
hsa-mir-124-2	EZH2
hsa-mir-106b	VPS13C
hsa-mir-27a	MAP1B
hsa-mir-27a	PTPRJ
hsa-mir-1271	RGS2
hsa-mir-125b-2	SCARB2
hsa-mir-106b	CREB1
hsa-mir-199b	TSPAN3
hsa-mir-25	C11orf24
hsa-mir-124-2	ARHGEF1
hsa-mir-106b	HECA
hsa-mir-25	GATAD2B
hsa-mir-503	CBX2
hsa-mir-93	ACIN1
hsa-mir-186	YY1
hsa-mir-26a-2	HSPA13
hsa-mir-26a-2	ESR1
hsa-mir-124-2	TFEB
hsa-mir-124-2	VPS37C
hsa-mir-93	NCOA3
hsa-mir-26a-2	REEP4
hsa-mir-124-2	SERP1
hsa-mir-27a	INO80D
hsa-mir-25	RBPJ
hsa-mir-106b	PTPDC1
hsa-mir-199b	PNRC1
hsa-mir-106b	HBP1
hsa-mir-590	PTPN14
hsa-mir-93	APBB2
hsa-mir-27a	SNAP25
hsa-mir-25	SPRYD4
hsa-mir-93	UNKL
hsa-mir-25	RGS3
hsa-mir-124-2	PIM1
hsa-mir-124-2	STX2
hsa-mir-124-2	MYLIP
hsa-mir-27a	PDIA5
hsa-mir-124-2	PTPN11
hsa-mir-93	SASH1
hsa-mir-124-2	ELOVL1
hsa-mir-199b	CCNL1
hsa-mir-25	HAND2
hsa-mir-124-2	PPP1R13L
hsa-mir-93	ANKFY1
hsa-mir-93	LZIC
hsa-mir-124-2	AKT3
hsa-mir-93	FOXK2
hsa-mir-25	KIF5B
hsa-mir-125b-2	BTG2
hsa-mir-124-2	RAVER2
hsa-mir-27a	SEMA7A
hsa-mir-124-2	CASC3
hsa-mir-128-2	BAG2
hsa-mir-124-2	BRWD1
hsa-mir-106b	HMBOX1
hsa-mir-93	KMT2B
hsa-mir-106b	RABEP1
hsa-mir-25	MAP1B
hsa-mir-26a-2	ZBTB10
hsa-mir-128-2	KBTBD11
hsa-mir-93	MECP2
hsa-mir-106b	MAPRE3
hsa-mir-128-2	LMNB1
hsa-mir-503	KIF23
hsa-mir-27a	CNN3
hsa-mir-26a-2	PDE4B
hsa-mir-106b	DYNC1LI2
hsa-mir-124-2	TUB
hsa-mir-106b	FBXO31
hsa-mir-25	SLX4
hsa-mir-125b-2	SAMD10
hsa-mir-106b	TGFBR2
hsa-mir-93	BBX
hsa-mir-27a	FAM217B
hsa-mir-93	DAB2
hsa-mir-27a	TGOLN2
hsa-mir-1224	PPP1R9B
hsa-mir-27a	SGMS1
hsa-mir-124-2	ZNF451
hsa-mir-93	TXLNA
hsa-mir-106b	MMP2
hsa-mir-128-2	NR1D2
hsa-mir-186	HPSE
hsa-mir-199b	KMT2A
hsa-mir-25	RBM27
hsa-mir-106b	VPS26A
hsa-mir-124-2	HEBP2
hsa-mir-27a	TMEM91
hsa-mir-199b	SET
hsa-mir-25	NFYB
hsa-mir-25	GOLGA8B
hsa-mir-125b-2	LIN28A
hsa-mir-106b	CCL1
hsa-mir-106b	WNK3
hsa-mir-124-2	MTPN
hsa-mir-25	BCL11B
hsa-mir-124-2	ZFP36L2
hsa-mir-124-2	PAPSS2
hsa-mir-106b	TNFRSF21
hsa-mir-93	UNK
hsa-mir-93	HAUS8
hsa-mir-26a-2	NUS1
hsa-mir-106b	CROT
hsa-mir-106b	NABP1
hsa-mir-25	ZDHHC21
hsa-mir-124-2	LITAF
hsa-mir-128-2	HOXA10
hsa-mir-93	ZC3H12C
hsa-mir-93	EIF4G2
hsa-mir-503	AKT3
hsa-mir-27a	ARNTL
hsa-mir-26a-2	PTPN13
hsa-mir-124-2	PRRX1
hsa-mir-125b-2	RYBP
hsa-mir-93	CREBRF
hsa-mir-590	MBNL1
hsa-mir-26a-2	MAPK6
hsa-mir-27a	THRB
hsa-mir-124-2	B4GALT1
hsa-mir-106b	ELK4
hsa-mir-27a	RNF38
hsa-mir-503	UHMK1
hsa-mir-124-2	NR3C1
hsa-mir-124-2	MTDH
hsa-mir-124-2	WIPF1
hsa-mir-93	SQSTM1
hsa-mir-93	ANKRD52
hsa-mir-124-2	ELOVL5
hsa-mir-124-2	RYK
hsa-mir-124-2	TMEM184B
hsa-mir-124-2	NPLOC4
hsa-mir-124-2	SLC31A1
hsa-mir-26a-2	ZNF410
hsa-mir-124-2	PLEC
hsa-mir-93	TSG101
hsa-mir-93	JAK1
hsa-mir-93	CDC37L1
hsa-mir-106b	AP2B1
hsa-mir-124-2	LRRC1
hsa-mir-124-2	MTMR6
hsa-mir-186	INO80D
hsa-mir-125b-2	HOXD1
hsa-mir-128-2	CSRP2
hsa-mir-93	SHOC2
hsa-mir-106b	UBXN2A
hsa-mir-106b	OSTM1
hsa-mir-93	MCC
hsa-mir-124-2	PLP2
hsa-mir-93	CEP170
hsa-mir-93	FBXO31
hsa-mir-27a	PGM2L1
hsa-mir-124-2	SLITRK4
hsa-mir-25	SKI
hsa-mir-93	CHD9
hsa-mir-124-2	FPGS
hsa-mir-26a-2	CHORDC1
hsa-mir-93	BICD2
hsa-mir-186	CYCS
hsa-mir-590	GID4
hsa-mir-138-1	SOX4
hsa-mir-124-2	AMOTL1
hsa-mir-106b	TMEM127
hsa-mir-25	BCL2L11
hsa-mir-1271	CCNG1
hsa-mir-27a	TFPI
hsa-mir-199b	TAB2
hsa-mir-93	RACGAP1
hsa-mir-128-2	TGFBR1
hsa-mir-106b	EPHA4
hsa-mir-124-2	PHACTR2
hsa-mir-93	TSR1
hsa-mir-124-2	TMED1
hsa-mir-93	ANKIB1
hsa-mir-93	SCAMP2
hsa-mir-124-2	KLHL42
hsa-mir-93	VEGFA
hsa-mir-106b	PGM2L1
hsa-mir-26a-2	RLF
hsa-mir-93	KIF23
hsa-mir-128-2	RPS6KA5
hsa-mir-26a-2	RB1
hsa-mir-27a	UBR5
hsa-mir-124-2	CYB5A
hsa-mir-128-2	KAT7
hsa-mir-93	BTBD7
hsa-mir-125b-2	ZNF385A
hsa-mir-503	ZNRF2
hsa-mir-186	DEK
hsa-mir-124-2	EVI5
hsa-mir-503	SPRED1
hsa-mir-93	PPP1R3B
hsa-mir-124-2	AIF1L
hsa-mir-27a	DNAJC27
hsa-mir-503	FOXK1
hsa-mir-26a-2	SSX2IP
hsa-mir-106b	STK17B
hsa-mir-93	NEDD4L
hsa-mir-93	BMP2
hsa-mir-93	REST
hsa-mir-128-2	USP46
hsa-mir-124-2	CLMP
hsa-mir-27a	PAIP2
hsa-mir-124-2	NME4
hsa-mir-124-2	ANXA11
hsa-mir-125b-2	PLEKHA8
hsa-mir-124-2	ANXA5
hsa-mir-26a-2	RTF1
hsa-mir-106b	HIF1A
hsa-mir-125b-2	CYP24A1
hsa-mir-27a	RYBP
hsa-mir-93	USP28
hsa-mir-106b	SGTB
hsa-mir-106b	KIAA1147
hsa-mir-124-2	MAML1
hsa-mir-93	ATG16L1
hsa-mir-106b	DDX5
hsa-mir-128-2	GNG12
hsa-mir-25	SLC7A11
hsa-mir-124-2	IQGAP1
hsa-mir-125b-2	ANKRD33B
hsa-mir-25	SSFA2
hsa-mir-26a-2	SMAD1
hsa-mir-93	IKZF4
hsa-mir-124-2	YTHDF3
hsa-mir-124-2	RFFL
hsa-mir-186	NAA15
hsa-mir-25	UBE2Z
hsa-mir-106b	DNAJB9
hsa-mir-590	DCAF7
hsa-mir-186	PDCD10
hsa-mir-124-2	TARBP1
hsa-mir-186	DPP9
hsa-mir-124-2	ROCK2
hsa-mir-124-2	MYH9
hsa-mir-26a-2	CPSF2
hsa-mir-124-2	SERTAD3
hsa-mir-93	SH3BP5
hsa-mir-124-2	PGM2
hsa-mir-106b	SIK1
hsa-mir-93	FRMD6
hsa-mir-27a	SPATA13
hsa-mir-27a	GATA3
hsa-mir-106b	CACUL1
hsa-mir-125b-2	SUV39H1
hsa-mir-124-2	SDF2L1
hsa-mir-93	ARAP2
hsa-mir-124-2	SBNO2
hsa-mir-124-2	INO80D
hsa-mir-93	EPHA7
hsa-mir-128-2	STAG1
hsa-mir-125b-2	BAK1
hsa-mir-124-2	LARP1
hsa-mir-124-2	ACADVL
hsa-mir-93	RUFY2
hsa-mir-124-2	TSEN54
hsa-mir-93	ATG2B
hsa-mir-106b	NFAT5
hsa-mir-93	DPYSL2
hsa-mir-26a-2	CPEB4
hsa-mir-93	U2SURP
hsa-mir-27a	FOXP4
hsa-mir-93	YOD1
hsa-mir-1271	NPTX1
hsa-mir-27a	TXN2
hsa-mir-27a	NECAP1
hsa-mir-186	VPS53
hsa-mir-106b	CERCAM
hsa-mir-25	KIAA1109
hsa-mir-27a	PEG10
hsa-mir-1224	KLHL15
hsa-mir-106b	SHOC2
hsa-mir-93	DUSP2
hsa-mir-125b-2	YOD1
hsa-mir-124-2	SLC7A2
hsa-mir-128-2	SIRT1
hsa-mir-93	CMTR2
hsa-mir-106b	TNKS2
hsa-mir-124-2	TJP2
hsa-mir-106b	E2F2
hsa-mir-106b	BRWD1
hsa-mir-138-1	NR3C1
hsa-mir-106b	PRR14L
hsa-mir-27a	FOXO1
hsa-mir-124-2	BMP6
hsa-mir-124-2	HTATIP2
hsa-mir-93	PTPDC1
hsa-mir-106b	VEGFA
hsa-mir-124-2	ASCC2
hsa-mir-124-2	USP38
hsa-mir-1224	C16orf72
hsa-mir-128-2	GCC2
hsa-mir-124-2	MXD4
hsa-mir-186	RAB2A
hsa-mir-93	SUCO
hsa-mir-124-2	ITPRIP
hsa-mir-93	NR2C2
hsa-mir-124-2	ACAA2
hsa-mir-125b-2	ZNF395
hsa-mir-93	RPS6KA5
hsa-mir-124-2	SLC9A9
hsa-mir-106b	MXI1
hsa-mir-590	RAB22A
hsa-mir-106b	CADM2
hsa-mir-27a	RAP1B
hsa-mir-106b	RAB30
hsa-mir-503	CD2AP
hsa-mir-503	CHEK1
hsa-mir-128-2	PDHX
hsa-mir-106b	KDM2A
hsa-mir-128-2	FBLN5
hsa-mir-27a	DPY19L3
hsa-mir-503	CYP26B1
hsa-mir-26a-2	UBE2H
hsa-mir-1271	MORF4L1
hsa-mir-93	AGFG2
hsa-mir-27a	RNF182
hsa-mir-26a-2	HECTD3
hsa-mir-93	SNTB2
hsa-mir-25	SLC12A5
hsa-mir-93	MAP3K2
hsa-mir-27a	CD2AP
hsa-mir-124-2	SNAI2
hsa-mir-503	ZC3H11A
hsa-mir-25	PRRC2B
hsa-mir-106b	ZBTB4
hsa-mir-106b	TMBIM6
hsa-mir-124-2	BAHD1
hsa-mir-128-2	SH3RF1
hsa-mir-26a-2	PMAIP1
hsa-mir-124-2	SP3
hsa-mir-27a	KMT2C
hsa-mir-124-2	STK35
hsa-mir-106b	ATXN1
hsa-mir-93	CAPRIN2
hsa-mir-186	MRPS10
hsa-mir-124-2	TRPS1
hsa-mir-93	PHTF2
hsa-mir-93	NDEL1
hsa-mir-106b	CDC37L1
hsa-mir-124-2	NR4A1
hsa-mir-124-2	BEND3
hsa-mir-106b	E2F1
hsa-mir-138-1	AGO1
hsa-mir-93	CRK
hsa-mir-27a	MBTD1
hsa-mir-138-1	RHOC
hsa-mir-124-2	FOXQ1
hsa-mir-106b	M6PR
hsa-mir-26a-2	PLOD2
hsa-mir-124-2	MLLT3
hsa-mir-106b	KLHL20
hsa-mir-93	TTPAL
hsa-mir-124-2	KLHL28
hsa-mir-590	KLHL15
hsa-mir-106b	DAB2
hsa-mir-128-2	DOT1L
hsa-mir-124-2	NXN
hsa-mir-219a-1	OTUD4
hsa-mir-124-2	RBMS1
hsa-mir-124-2	RBM24
hsa-mir-106b	EIF5A2
hsa-mir-124-2	KAT7
hsa-mir-26a-2	ZNF652
hsa-mir-128-2	PDPK1
hsa-mir-106b	TMEM100
hsa-mir-125b-2	KLF13
hsa-mir-26a-2	HGF
hsa-mir-27a	GREM1
hsa-mir-106b	DNAL1
hsa-mir-125b-2	NEU1
hsa-mir-106b	MCL1
hsa-mir-93	ZBTB6
hsa-mir-124-2	ECE1
hsa-mir-25	LONRF3
hsa-mir-125b-2	CCNJ
hsa-mir-93	CREB1
hsa-mir-106b	BTG2
hsa-mir-199b	TAF9B
hsa-mir-93	KCNB1
hsa-mir-93	CENPQ
hsa-mir-138-1	ZEB2
hsa-mir-124-2	AKT2
hsa-mir-106b	SLC2A4
hsa-mir-125b-2	SH3BP5L
hsa-mir-124-2	GPATCH8
hsa-mir-26a-2	E2F7
hsa-mir-25	TMF1
hsa-mir-93	OSTM1
hsa-mir-106b	ATL3
hsa-mir-124-2	KCNK2
hsa-mir-138-1	SENP1
hsa-mir-199b	CDK17
hsa-mir-93	ELAVL2
hsa-mir-26a-2	TNRC6A
hsa-mir-199b	DDX3X
hsa-mir-93	PLXNA1
hsa-mir-93	GBF1
hsa-mir-27a	VAV3
hsa-mir-106b	MIDN
hsa-mir-124-2	GATA6
hsa-mir-93	ZNF217
hsa-mir-124-2	TPD52L2
hsa-mir-124-2	VIM
hsa-mir-93	C6orf120
hsa-mir-26a-2	PPP1R15B
hsa-mir-124-2	SCAMP2
hsa-mir-503	TLL1
hsa-mir-124-2	SIX4
hsa-mir-25	EZH2
hsa-mir-93	ITCH
hsa-mir-106b	BICD2
hsa-mir-106b	CAPRIN2
hsa-mir-27a	ABL2
hsa-mir-27a	ZFP1
hsa-mir-125b-2	SLC7A1
hsa-mir-124-2	POC1B
hsa-mir-128-2	FBXW7
hsa-mir-26a-2	ACBD5
hsa-mir-93	CAPN15
hsa-mir-125b-2	DHX33
hsa-mir-27a	GSE1
hsa-mir-124-2	DGAT2
hsa-mir-125b-2	STOX2
hsa-mir-186	C8orf46
hsa-mir-26a-2	HMGA1
hsa-mir-128-2	NEK2
hsa-mir-93	ZFP91
hsa-mir-106b	MCC
hsa-mir-106b	XIAP
hsa-mir-26a-2	CREBZF
hsa-mir-128-2	RXRA
hsa-mir-128-2	EPHB2
hsa-mir-26a-2	EIF4G2
hsa-mir-93	CROT
hsa-mir-93	NRBP1
hsa-mir-125b-2	SORT1
hsa-mir-106b	CAPN15
hsa-mir-93	PURB
hsa-mir-26a-2	GSK3B
hsa-mir-186	MOB1A
hsa-mir-93	OTUD4
hsa-mir-186	TULP4
hsa-mir-106b	PLEKHM1
hsa-mir-138-1	MAP3K11
hsa-mir-93	LAPTM4A
hsa-mir-26a-2	WNT5A
hsa-mir-26a-2	TMTC3
hsa-mir-93	RAP2C
hsa-mir-106b	SMAD6
hsa-mir-27a	GSK3B
hsa-mir-93	ATL3
hsa-mir-93	TXNIP
hsa-mir-106b	C2orf69
hsa-mir-124-2	PPARA
hsa-mir-1271	RAD51
hsa-mir-93	GDF11
hsa-mir-106b	PPP6C
hsa-mir-124-2	AK2
hsa-mir-106b	ANKRD52
hsa-mir-26a-2	METAP2
hsa-mir-106b	TSG101
hsa-mir-125b-2	APC
hsa-mir-27a	KMT2A
hsa-mir-186	KLF7
hsa-mir-125b-2	TET2
hsa-mir-93	PHF6
hsa-mir-106b	DNAJC27
hsa-mir-27a	WNK1
hsa-mir-1271	GID4
hsa-mir-93	TNKS1BP1
hsa-mir-93	SGTB
hsa-mir-93	SESN3
hsa-mir-93	SACS
hsa-mir-124-2	FAM129B
hsa-mir-27a	EIF5A2
hsa-mir-125b-2	ETS1
hsa-mir-186	GMFB
hsa-mir-124-2	EEA1
hsa-mir-25	DDIT4
hsa-mir-25	PLEKHG3
hsa-mir-27a	GNG12
hsa-mir-93	SESN2
hsa-mir-93	C7orf43
hsa-mir-27a	HOXA10
hsa-mir-106b	IPO7
hsa-mir-124-2	CHSY1
hsa-mir-125b-2	ARID3A
hsa-mir-124-2	RPIA
hsa-mir-93	PURA
hsa-mir-128-2	HNRNPF
hsa-mir-106b	STX6
hsa-mir-27a	KRAS
hsa-mir-124-2	SUCO
hsa-mir-93	SEMA7A
hsa-mir-186	ST13
hsa-mir-106b	MTMR3
hsa-mir-106b	MSMO1
hsa-mir-93	CCSER2
hsa-mir-106b	SOCS7
hsa-mir-26a-2	EDEM3
hsa-mir-124-2	RNPEPL1
hsa-mir-106b	KLF3
hsa-mir-25	EIF4G2
hsa-mir-26a-2	EZH2
hsa-mir-186	PHIP
hsa-mir-106b	MIER2
hsa-mir-93	PXK
hsa-mir-106b	BRMS1L
hsa-mir-27a	NF1
hsa-mir-27a	NR1D2
hsa-mir-124-2	ABHD4
hsa-mir-25	SLC25A36
hsa-mir-93	PCMTD1
hsa-mir-1271	USP5
hsa-mir-93	MFN2
hsa-mir-93	NFAT5
hsa-mir-186	CDK5R1
hsa-mir-25	DUSP5
hsa-mir-26a-2	DDX3X
hsa-mir-25	RNF4
hsa-mir-106b	RRM2
hsa-mir-93	UBR5
hsa-mir-93	ARHGAP12
hsa-mir-503	TSC22D2
hsa-mir-93	SMAD6
hsa-mir-93	SMAD5
hsa-mir-106b	UXS1
hsa-mir-124-2	SGK1
hsa-mir-124-2	CSTF2
hsa-mir-124-2	PARP9
hsa-mir-93	DSTYK
hsa-mir-124-2	RHBDF1
hsa-mir-186	PAPD5
hsa-mir-106b	SNTB2
hsa-mir-503	ZMAT3
hsa-mir-93	SLC30A7
hsa-mir-124-2	ZNF131
hsa-mir-25	NSMAF
hsa-mir-93	GID4
hsa-mir-93	C3orf38
hsa-mir-124-2	RRAS
hsa-mir-138-1	KDM5C
hsa-mir-93	MAPRE1
hsa-mir-27a	FBXW7
hsa-mir-128-2	TNPO1
hsa-mir-106b	TPRG1L
hsa-mir-93	NRIP3
hsa-mir-25	NUP43
hsa-mir-27a	LONRF1
hsa-mir-93	FAM129A
hsa-mir-186	SMARCA5
hsa-mir-128-2	TMEM170B
hsa-mir-219a-1	TMEM189
hsa-mir-93	OCRL
hsa-mir-93	TGFBR2
hsa-mir-590	HSPA13
hsa-mir-125b-2	TNFAIP3
hsa-mir-106b	SSX2IP
hsa-mir-124-2	CDON
hsa-mir-124-2	NEK9
hsa-mir-26a-2	SACS
hsa-mir-124-2	ENDOD1
hsa-mir-27a	LITAF
hsa-mir-1271	GABRB1
hsa-mir-199b	GRB10
hsa-mir-124-2	SLC15A4
hsa-mir-124-2	CEBPA
hsa-mir-124-2	PLIN3
hsa-mir-124-2	ARFIP1
hsa-mir-1271	SH3BGRL3
hsa-mir-124-2	CDCA7
hsa-mir-93	OSR1
hsa-mir-503	CACUL1
hsa-mir-93	SNX9
hsa-mir-25	DSC2
hsa-mir-25	SMAD7
hsa-mir-128-2	VPS4B
hsa-mir-106b	NKIRAS1
hsa-mir-124-2	DNMT3B
hsa-mir-27a	MED14
hsa-mir-219a-1	UBE2V1
hsa-mir-106b	NR2C2
hsa-mir-93	CADM2
hsa-mir-93	ZFYVE26
hsa-mir-106b	CRK
hsa-mir-27a	PHB
hsa-mir-106b	ZC3H7B
hsa-mir-128-2	EYA4
hsa-mir-106b	DPYSL2
hsa-mir-590	TMEM170A
hsa-mir-138-1	FERMT2
hsa-mir-124-2	EFCAB14
hsa-mir-124-2	DDX3X
hsa-mir-25	ITPR1
hsa-mir-106b	ZRANB1
hsa-mir-27a	AFF4
hsa-mir-27a	DUSP5
hsa-mir-124-2	GSTK1
hsa-mir-106b	PHF6
hsa-mir-124-2	SYPL1
hsa-mir-27a	PSPC1
hsa-mir-106b	KLF10
hsa-mir-186	HOOK3
hsa-mir-106b	FBXO21
hsa-mir-106b	F3
hsa-mir-138-1	VAPB
hsa-mir-93	PRRG4
hsa-mir-27a	NFE2L2
hsa-mir-93	TMEM167A
hsa-mir-106b	MINK1
hsa-mir-26a-2	BLOC1S2
hsa-mir-125b-2	E2F2
hsa-mir-186	UPF1
hsa-mir-106b	LIMA1
hsa-mir-708	IQSEC2
hsa-mir-26a-2	PIM1
hsa-mir-128-2	HOXC6
hsa-mir-25	MYLIP
hsa-mir-124-2	NKAP
hsa-mir-25	PER2
hsa-mir-1271	HOXA5
hsa-mir-26a-2	TP53INP1
hsa-mir-93	PDE3B
hsa-mir-93	PIP4K2A
hsa-mir-138-1	TMEM189
hsa-mir-199b	SNTB1
hsa-mir-106b	ACIN1
hsa-mir-93	TNRC6B
hsa-mir-93	TNFAIP1
hsa-mir-93	FBXO48
hsa-mir-106b	WDR37
hsa-mir-106b	SLC30A7
hsa-mir-106b	AGO1
hsa-mir-128-2	ZFP36L1
hsa-mir-186	PPM1B
hsa-mir-25	GID4
hsa-mir-27a	TMSB10
hsa-mir-26a-2	EIF5
hsa-mir-186	NKAP
hsa-mir-124-2	INF2
hsa-mir-93	EGR2
hsa-mir-219a-1	GXYLT1
hsa-mir-106b	ARHGEF18
hsa-mir-124-2	ITGB1
hsa-mir-125b-2	ATXN1
hsa-mir-27a	MET
hsa-mir-590	PDCD4
hsa-mir-124-2	HADH
hsa-mir-106b	PIP4K2A
hsa-mir-26a-2	INTS2
hsa-mir-93	SLC2A4
hsa-mir-93	RND3
hsa-mir-125b-2	ULK3
hsa-mir-186	GNAI1
hsa-mir-106b	WNK1
hsa-mir-128-2	WDTC1
hsa-mir-93	M6PR
hsa-mir-124-2	SCAMP4
hsa-mir-25	FKBP1A
hsa-mir-199b	ZNF544
hsa-mir-106b	DDHD1
hsa-mir-124-2	ZCCHC24
hsa-mir-124-2	CNKSR3
hsa-mir-106b	BMPR2
hsa-mir-106b	KIAA0513
hsa-mir-26a-2	DYRK1A
hsa-mir-503	SMAD7
hsa-mir-25	GFPT2
hsa-mir-26a-2	ADAM17
hsa-mir-93	E2F1
hsa-mir-27a	HMGCR
hsa-mir-27a	SEC24A
hsa-mir-106b	ITCH
hsa-mir-125b-2	SEMA4C
hsa-mir-93	KIAA1147
hsa-mir-106b	AAK1
hsa-mir-124-2	STK38
hsa-mir-124-2	ADIPOR2
hsa-mir-1271	PFN1
hsa-mir-106b	SEMA7A
hsa-mir-125b-2	EIF4EBP1
hsa-mir-106b	SESN2
hsa-mir-124-2	RAB38
hsa-mir-124-2	G3BP2
hsa-mir-106b	NUFIP2
hsa-mir-124-2	ROCK1
hsa-mir-93	GPR137C
hsa-mir-128-2	ELL2
hsa-mir-27a	NR2F2
hsa-mir-124-2	FAM177A1
hsa-mir-128-2	TUB
hsa-mir-25	GOLGA8J
hsa-mir-503	WIPI2
hsa-mir-138-1	RARA
hsa-mir-25	MOAP1
hsa-mir-27a	LPCAT1
hsa-mir-186	CREBRF
hsa-mir-106b	NHLRC3
hsa-mir-138-1	EZH2
hsa-mir-106b	CCND2
hsa-mir-26a-2	PTEN
hsa-mir-124-2	BICD2
hsa-mir-27a	PLAG1
hsa-mir-1271	TMEM170B
hsa-mir-93	KLF10
hsa-mir-186	EMP2
hsa-mir-124-2	GSN
hsa-mir-25	SESN3
hsa-mir-93	RORA
hsa-mir-27a	ZNF148
hsa-mir-93	ZFYVE9
hsa-mir-26a-2	ADM
hsa-mir-125b-2	MTMR3
hsa-mir-106b	MASTL
hsa-mir-106b	TADA2B
hsa-mir-106b	EFCAB14
hsa-mir-27a	TMBIM6
hsa-mir-128-2	SLC39A11
hsa-mir-27a	UBE2D1
hsa-mir-125b-2	UBR7
hsa-mir-93	PPP3R1
hsa-mir-124-2	TWSG1
hsa-mir-708	N4BP1
hsa-mir-93	ARL1
hsa-mir-106b	CENPQ
hsa-mir-1271	IGF1R
hsa-mir-128-2	SOS1
hsa-mir-124-2	EGR1
hsa-mir-25	FOXN2
hsa-mir-93	KLF3
hsa-mir-25	ERGIC2
hsa-mir-25	ZDHHC5
hsa-mir-106b	SLC5A3
hsa-mir-93	ZNF148
hsa-mir-26a-2	ACSL3
hsa-mir-26a-2	ETF1
hsa-mir-199b	QKI
hsa-mir-93	MYO1D
hsa-mir-93	NUP35
hsa-mir-125b-2	PPP1R37
hsa-mir-25	PCMTD1
hsa-mir-124-2	GNG10
hsa-mir-125b-2	REST
hsa-mir-128-2	KPNB1
hsa-mir-124-2	METAP2
hsa-mir-106b	CMPK1
hsa-mir-93	RHOC
hsa-mir-27a	NPEPPS
hsa-mir-93	NABP1
hsa-mir-590	SKI
hsa-mir-93	EZH1
hsa-mir-106b	TP53INP1
hsa-mir-106b	EGLN3
hsa-mir-26a-2	ABHD2
hsa-mir-26a-2	ZDHHC18
hsa-mir-93	TMEM100
hsa-mir-124-2	LDLRAD4
hsa-mir-124-2	E2F5
hsa-mir-124-2	SOS1
hsa-mir-124-2	ECI2
hsa-mir-93	GIGYF1
hsa-mir-93	SLC5A3
hsa-mir-128-2	ZNF385A
hsa-mir-25	USP28
hsa-mir-93	EPHB4
hsa-mir-199b	STC2
hsa-mir-26a-2	LARP1
hsa-mir-106b	CYBRD1
hsa-mir-93	FAM3C
hsa-mir-93	STK11
hsa-mir-125b-2	HK2
hsa-mir-128-2	TMEM167A
hsa-mir-124-2	PECR
hsa-mir-27a	LIFR
hsa-mir-124-2	TOMM34
hsa-mir-125b-2	QSOX2
hsa-mir-125b-2	IL6R
hsa-mir-125b-2	SEL1L
hsa-mir-27a	DYRK3
hsa-mir-106b	CNOT7
hsa-mir-93	NAGK
hsa-mir-106b	PPP3R1
hsa-mir-93	POLQ
hsa-mir-106b	ARHGAP35
hsa-mir-93	PBX3
hsa-mir-106b	PURA
hsa-mir-124-2	CTNND1
hsa-mir-25	REV3L
hsa-mir-27a	RMND5A
hsa-mir-124-2	SAMD4A
hsa-mir-128-2	SEC61A1
hsa-mir-106b	ANKRD50
hsa-mir-124-2	DAPK1
hsa-mir-106b	CIT
hsa-mir-106b	MFN2
hsa-mir-124-2	ZFP36L1
hsa-mir-93	ZNF202
hsa-mir-124-2	DDX6
hsa-mir-93	TET3
hsa-mir-106b	FNBP1L
hsa-mir-93	KPNA2
hsa-mir-125b-2	CDH5
hsa-mir-125b-2	PRDM1
hsa-mir-27a	MED13
hsa-mir-186	BLMH
hsa-mir-503	RECK
hsa-mir-106b	SPRED1
hsa-mir-106b	RAB12
hsa-mir-93	CLIP4
hsa-mir-25	FNIP1
hsa-mir-106b	PLXNA1
hsa-mir-106b	PFKP
hsa-mir-27a	EN2
hsa-mir-93	UBXN2A
hsa-mir-128-2	PLAG1
hsa-mir-124-2	MKX
hsa-mir-93	SIK1
hsa-mir-25	TEF
hsa-mir-106b	FAM199X
hsa-mir-186	SUMO2
hsa-mir-124-2	NFIB
hsa-mir-138-1	IGF2BP1
hsa-mir-124-2	CNOT11
hsa-mir-125b-2	SGPL1
hsa-mir-26a-2	TMCC1
hsa-mir-26a-2	CHD1
hsa-mir-125b-2	ZFYVE1
hsa-mir-25	PLEKHA1
hsa-mir-27a	HNRNPF
hsa-mir-93	RAB8B
hsa-mir-93	CMPK1
hsa-mir-27a	SERBP1
hsa-mir-124-2	ZNHIT6
hsa-mir-124-2	MANBAL
hsa-mir-25	ARF1
hsa-mir-124-2	SLC1A4
hsa-mir-106b	TOPORS
hsa-mir-25	HIVEP1
hsa-mir-93	C2orf69
hsa-mir-125b-2	LIPA
hsa-mir-106b	SOX4
hsa-mir-25	RBFOX2
hsa-mir-93	BRMS1L
hsa-mir-25	CIC
hsa-mir-25	PDZD8
hsa-mir-93	CCL1
hsa-mir-106b	CRY2
hsa-mir-93	ZBTB33
hsa-mir-106b	TSKU
hsa-mir-93	GOLGA1
hsa-mir-125b-2	ENPEP
hsa-mir-186	FUT9
hsa-mir-26a-2	USP3
hsa-mir-124-2	USP47
hsa-mir-138-1	SOX9
hsa-mir-124-2	UHMK1
hsa-mir-503	ANLN
hsa-mir-106b	ARSJ
hsa-mir-128-2	RGPD4
hsa-mir-124-2	QSOX1
hsa-mir-106b	LZIC
hsa-mir-106b	HAUS8
hsa-mir-27a	ALG9
hsa-mir-93	FOXJ3
hsa-mir-1271	GALNT2
hsa-mir-93	E2F5
hsa-mir-93	PLEKHO2
hsa-mir-26a-2	SERBP1
hsa-mir-26a-2	ZSWIM6
hsa-mir-27a	RARA
hsa-mir-128-2	RELN
hsa-mir-124-2	IMPACT
hsa-mir-138-1	ZMYND11
hsa-mir-26a-2	AKIRIN1
hsa-mir-26a-2	RHOQ
hsa-mir-93	OXR1
hsa-mir-26a-2	ZBTB18
hsa-mir-93	SMOC1
hsa-mir-128-2	RAP1B
hsa-mir-125b-2	SLC35A4
hsa-mir-93	EIF4H
hsa-mir-93	NACC2
hsa-mir-590	HNRNPK
hsa-mir-27a	PRKAA2
hsa-mir-138-1	CCAR2
hsa-mir-26a-2	FBXO11
hsa-mir-27a	SFXN4
hsa-mir-124-2	SLC44A2
hsa-mir-106b	ZFYVE26
hsa-mir-93	DNAJB9
hsa-mir-124-2	ANKRD27
hsa-mir-106b	RAB22A
hsa-mir-126	PIK3R2
hsa-mir-27a	MAPK14
hsa-mir-106b	ZBTB9
hsa-mir-26a-2	MTDH
hsa-mir-128-2	DDX6
hsa-mir-124-2	RAB2A
hsa-mir-186	HNRNPA0
hsa-mir-124-2	EIF3B
hsa-mir-93	SOX4
hsa-mir-27a	SPRY2
hsa-mir-93	CHAF1A
hsa-mir-138-1	CASP3
hsa-mir-93	ITPKB
hsa-mir-93	EIF5A2
hsa-mir-106b	POLQ
hsa-mir-125b-2	ZSWIM6
hsa-mir-93	C16orf70
hsa-mir-106b	UBE2Q2
hsa-mir-26a-2	FRAT2
hsa-mir-25	KCNC4
hsa-mir-27a	HOXC6
hsa-mir-124-2	SSFA2
hsa-mir-25	PAIP1
hsa-mir-93	FYCO1
hsa-mir-27a	ABCA1
hsa-mir-93	TMX3
hsa-mir-93	FAF2
hsa-mir-25	ITM2B
hsa-mir-26a-2	CHAC1
hsa-mir-128-2	CASC3
hsa-mir-26a-2	TET2
hsa-mir-125b-2	ARID3B
hsa-mir-199b	ARL15
hsa-mir-124-2	PIK3C2A
hsa-mir-124-2	OTUD1
hsa-mir-25	RNF44
hsa-mir-219a-1	CHD7
hsa-mir-93	FMNL3
hsa-mir-124-2	SLC17A5
hsa-mir-26a-2	DEPDC1
hsa-mir-125b-2	TEF
hsa-mir-106b	LAPTM4A
hsa-mir-124-2	GRB2
hsa-mir-124-2	ZMPSTE24
hsa-mir-93	RB1
hsa-mir-186	ERI2
hsa-mir-25	CPEB4
hsa-mir-27a	NRAS
hsa-mir-26a-2	RCOR1
hsa-mir-124-2	GCH1
hsa-mir-124-2	SLC50A1
hsa-mir-128-2	MAPK14
hsa-mir-124-2	ANAPC7
hsa-mir-93	ANKRD29
hsa-mir-138-1	ARHGEF3
hsa-mir-25	VPS4B
hsa-mir-25	WASL
hsa-mir-27a	FRYL
hsa-mir-27a	ENDOU
hsa-mir-93	HOOK3
hsa-mir-93	ZNFX1
hsa-mir-590	UBN2
hsa-mir-26a-2	ELAVL2
hsa-mir-26a-2	CAPZA1
hsa-mir-128-2	RREB1
hsa-mir-93	RAB11FIP1
hsa-mir-106b	CAMK2N2
hsa-mir-186	MAPKAPK5
hsa-mir-27a	TNPO1
hsa-mir-128-2	E2F7
hsa-mir-93	XIAP
hsa-mir-128-2	PPIF
hsa-mir-106b	PON2
hsa-mir-106b	NFIB
hsa-mir-128-2	ALDH4A1
hsa-mir-93	RRM2
hsa-mir-26a-2	GPALPP1
hsa-mir-124-2	SMAD5
hsa-mir-124-2	OSBPL8
hsa-mir-93	SLC29A2
hsa-mir-27a	APPBP2
hsa-mir-106b	PRKACB
hsa-mir-93	IRF1
hsa-mir-138-1	YPEL4
hsa-mir-27a	PPIF
hsa-mir-93	TRIM37
hsa-mir-124-2	CLDND1
hsa-mir-93	ACBD5
hsa-mir-26a-2	UBN2
hsa-mir-124-2	FAM171B
hsa-mir-106b	RBL1
hsa-mir-26a-2	KLHL42
hsa-mir-106b	TXNIP
hsa-mir-93	AFF1
hsa-mir-93	ZNF800
hsa-mir-106b	FAM117B
hsa-mir-128-2	NUS1
hsa-mir-124-2	DENND6A
hsa-mir-503	UBN2
hsa-mir-590	CBX4
hsa-mir-93	WNK1
hsa-mir-125b-2	GRIN2A
hsa-mir-93	SPRED1
hsa-mir-1271	GPC3
hsa-mir-27a	EIF2S2
hsa-mir-125b-2	TBC1D1
hsa-mir-106b	FBXO48
hsa-mir-93	NAA30
hsa-mir-219a-1	MOB4
hsa-mir-93	UBE2Q2
hsa-mir-93	FEM1B
hsa-mir-126	IRS1
hsa-mir-124-2	RAB34
hsa-mir-27a	RPS6KA5
hsa-mir-26a-2	ARPP19
hsa-mir-25	LATS2
hsa-mir-93	SMAD7
hsa-mir-106b	MYO1D
hsa-mir-106b	ANKFY1
hsa-mir-106b	CCSER2
hsa-mir-93	SH3PXD2A
hsa-mir-93	ZNF652
hsa-mir-124-2	FCHSD2
hsa-mir-124-2	ALDH9A1
hsa-mir-26a-2	MAT2A
hsa-mir-1271	CSNK1D
hsa-mir-125b-2	RPS6KA1
hsa-mir-503	CDC37L1
hsa-mir-128-2	LONRF1
hsa-mir-26a-2	KPNA6
hsa-mir-27a	YAP1
hsa-mir-27a	LYSMD3
hsa-mir-25	PHLPP2
hsa-mir-26a-2	CCND2
hsa-mir-125b-2	DUSP6
hsa-mir-125b-2	RASAL2
hsa-mir-124-2	SLC35F3
hsa-mir-124-2	MDK
hsa-mir-25	CNEP1R1
hsa-mir-93	RAB10
hsa-mir-219a-1	HMGA2
hsa-mir-93	ELK4
hsa-mir-106b	LIMK1
hsa-mir-106b	SMAD7
hsa-mir-124-2	RAB27A
hsa-mir-106b	USP32
hsa-mir-128-2	NAA50
hsa-mir-106b	PHLPP2
hsa-mir-138-1	ZNF607
hsa-mir-106b	PAFAH1B1
hsa-mir-93	TRIP10
hsa-mir-503	WEE1
hsa-mir-93	TCF4
hsa-mir-503	CDCA4
hsa-mir-93	EFCAB14
hsa-mir-106b	PEAK1
hsa-mir-124-2	SURF4
hsa-mir-128-2	RET
hsa-mir-124-2	TMEM41A
hsa-mir-106b	GBF1
hsa-mir-106b	PKD2
hsa-mir-125b-2	DRAM2
hsa-mir-124-2	NRAS
hsa-mir-106b	KLHL36
hsa-mir-27a	PHLPP2
hsa-mir-26a-2	DCAF7
hsa-mir-106b	NAGK
hsa-mir-106b	ANKRD13C
[truncated: 364 more rows]
