# Supplementary material for: Identification of RP11‐770J1.4 as immune‐related lncRNA regulating the CTXN1–cGAS–STING axis in histologically lower‐grade glioma
Source: MedComm (2020). 2023 Dec 19;4(6):e458. doi: 10.1002/mco2.458 (PMC10728758; doi:10.1002/mco2.458)
Supplement: Supplementary file 4 — Supporting Information [file MCO2-4-e458-s003.xls]

DEmiRNA	DEmRNA
hsa-mir-124-2	EN2
hsa-mir-1271	TSKU
hsa-mir-124-2	TSKU
hsa-mir-106b	CCND1
hsa-mir-124-2	PRDM13
hsa-mir-128-2	FAM84B
hsa-mir-93	TSKU
hsa-mir-27a	ADAMTS5
hsa-mir-27a	FAM84B
hsa-mir-27a	HOXC11
hsa-mir-25	SOX11
hsa-mir-106b	HAS2
hsa-mir-93	E2F2
hsa-mir-124-2	CHST14
hsa-mir-106b	DUSP2
hsa-mir-26a-2	CTGF
hsa-mir-128-2	EN1
hsa-mir-106b	PRRG4
hsa-mir-93	CCND1
hsa-mir-26a-2	HOXA5
hsa-mir-138-1	EIF4EBP1
hsa-mir-93	FOXA1
hsa-mir-124-2	CTXN1
hsa-mir-106b	BMP2
hsa-mir-93	HAS2
hsa-mir-25	HAND2
hsa-mir-128-2	HOXA10
hsa-mir-93	BMP2
hsa-mir-93	DUSP2
hsa-mir-106b	E2F2
hsa-mir-25	DDIT4
hsa-mir-27a	HOXA10
hsa-mir-124-2	CEBPA
hsa-mir-93	PRRG4
hsa-mir-125b-2	E2F2
hsa-mir-128-2	HOXC6
hsa-mir-1271	HOXA5
hsa-mir-125b-2	EIF4EBP1
hsa-mir-27a	EN2
hsa-mir-106b	TSKU
hsa-mir-27a	HOXC6
hsa-mir-124-2	SLCO4C1
hsa-mir-128-2	ADAMTS5
hsa-mir-26a-2	VANGL2
hsa-mir-199b	DDIT4
