# Supplementary material for: Identification of RP11‐770J1.4 as immune‐related lncRNA regulating the CTXN1–cGAS–STING axis in histologically lower‐grade glioma
Source: MedComm (2020). 2023 Dec 19;4(6):e458. doi: 10.1002/mco2.458 (PMC10728758; doi:10.1002/mco2.458)
Supplement: Supplementary file 6 — Supporting Information [file MCO2-4-e458-s006.xls]

## Sheet: GBM_metadata_final
Name	diagnosis	plate id	tissue	patient id	tsne cluster	cell type	neoplastic	selection
GSM2243439	glioblastoma	1001000173	Tumor	BT_S2	11	Neoplastic	Neoplastic	Unpanned
GSM2243440	glioblastoma	1001000173	Tumor	BT_S2	2	Oligodendrocyte	Regular	Unpanned
GSM2243441	glioblastoma	1001000173	Tumor	BT_S2	11	Neoplastic	Neoplastic	Unpanned
GSM2243442	glioblastoma	1001000173	Tumor	BT_S2	11	Neoplastic	Neoplastic	Unpanned
GSM2243443	glioblastoma	1001000173	Tumor	BT_S2	11	Neoplastic	Neoplastic	Unpanned
GSM2243444	glioblastoma	1001000173	Tumor	BT_S2	11	Neoplastic	Neoplastic	Unpanned
GSM2243445	glioblastoma	1001000173	Tumor	BT_S2	11	Neoplastic	Neoplastic	Unpanned
GSM2243446	glioblastoma	1001000173	Tumor	BT_S2	9	OPC	Regular	Unpanned
GSM2243447	glioblastoma	1001000173	Tumor	BT_S2	11	Neoplastic	Neoplastic	Unpanned
GSM2243448	glioblastoma	1001000173	Tumor	BT_S2	11	Neoplastic	Neoplastic	Unpanned
GSM2243449	glioblastoma	1001000173	Tumor	BT_S2	8	Immune cell	Regular	Unpanned
GSM2243450	glioblastoma	1001000173	Tumor	BT_S2	11	Neoplastic	Neoplastic	Unpanned
GSM2243451	glioblastoma	1001000173	Tumor	BT_S2	11	Neoplastic	Neoplastic	Unpanned
GSM2243452	glioblastoma	1001000173	Tumor	BT_S2	11	Neoplastic	Neoplastic	Unpanned
GSM2243453	glioblastoma	1001000173	Tumor	BT_S2	11	Neoplastic	Neoplastic	Unpanned
GSM2243454	glioblastoma	1001000173	Tumor	BT_S2	11	Neoplastic	Neoplastic	Unpanned
GSM2243455	glioblastoma	1001000173	Tumor	BT_S2	2	Oligodendrocyte	Regular	Unpanned
GSM2243456	glioblastoma	1001000173	Tumor	BT_S2	11	Neoplastic	Neoplastic	Unpanned
GSM2243457	glioblastoma	1001000173	Tumor	BT_S2	11	Neoplastic	Neoplastic	Unpanned
GSM2243458	glioblastoma	1001000173	Tumor	BT_S2	11	Neoplastic	Neoplastic	Unpanned
GSM2243459	glioblastoma	1001000173	Tumor	BT_S2	11	Neoplastic	Neoplastic	Unpanned
GSM2243460	glioblastoma	1001000173	Tumor	BT_S2	11	Neoplastic	Neoplastic	Unpanned
GSM2243461	glioblastoma	1001000173	Tumor	BT_S2	11	Neoplastic	Neoplastic	Unpanned
GSM2243462	glioblastoma	1001000173	Tumor	BT_S2	11	Neoplastic	Neoplastic	Unpanned
GSM2243463	glioblastoma	1001000173	Tumor	BT_S2	11	Neoplastic	Neoplastic	Unpanned
GSM2243464	glioblastoma	1001000173	Tumor	BT_S2	11	Neoplastic	Neoplastic	Unpanned
GSM2243465	glioblastoma	1001000173	Tumor	BT_S2	11	Neoplastic	Neoplastic	Unpanned
GSM2243466	glioblastoma	1001000173	Tumor	BT_S2	11	Neoplastic	Neoplastic	Unpanned
GSM2243467	glioblastoma	1001000173	Tumor	BT_S2	11	Neoplastic	Neoplastic	Unpanned
GSM2243468	glioblastoma	1001000173	Tumor	BT_S2	11	Neoplastic	Neoplastic	Unpanned
GSM2243469	glioblastoma	1001000173	Tumor	BT_S2	11	Neoplastic	Neoplastic	Unpanned
GSM2243470	glioblastoma	1001000173	Tumor	BT_S2	11	Neoplastic	Neoplastic	Unpanned
GSM2243471	glioblastoma	1001000173	Tumor	BT_S2	11	Neoplastic	Neoplastic	Unpanned
GSM2243472	glioblastoma	1001000173	Tumor	BT_S2	11	Neoplastic	Neoplastic	Unpanned
GSM2243473	glioblastoma	1001000173	Tumor	BT_S2	11	Neoplastic	Neoplastic	Unpanned
GSM2243474	glioblastoma	1001000173	Tumor	BT_S2	11	Neoplastic	Neoplastic	Unpanned
GSM2243475	glioblastoma	1001000173	Tumor	BT_S2	11	Neoplastic	Neoplastic	Unpanned
GSM2243476	glioblastoma	1001000173	Tumor	BT_S2	11	Neoplastic	Neoplastic	Unpanned
GSM2243477	glioblastoma	1001000173	Tumor	BT_S2	11	Neoplastic	Neoplastic	Unpanned
GSM2243478	glioblastoma	1001000173	Tumor	BT_S2	11	Neoplastic	Neoplastic	Unpanned
GSM2243479	glioblastoma	1001000173	Tumor	BT_S2	7	Immune cell	Regular	Unpanned
GSM2243480	glioblastoma	1001000173	Tumor	BT_S2	11	Neoplastic	Neoplastic	Unpanned
GSM2243481	glioblastoma	1001000173	Tumor	BT_S2	11	Neoplastic	Neoplastic	Unpanned
GSM2243482	glioblastoma	1001000173	Tumor	BT_S2	11	Neoplastic	Neoplastic	Unpanned
GSM2243483	glioblastoma	1001000173	Tumor	BT_S2	11	Neoplastic	Neoplastic	Unpanned
GSM2243484	glioblastoma	1001000173	Tumor	BT_S2	11	Neoplastic	Neoplastic	Unpanned
GSM2243485	glioblastoma	1001000173	Tumor	BT_S2	11	Neoplastic	Neoplastic	Unpanned
GSM2243486	glioblastoma	1001000173	Tumor	BT_S2	11	Neoplastic	Neoplastic	Unpanned
GSM2243487	glioblastoma	1001000173	Tumor	BT_S2	11	Neoplastic	Neoplastic	Unpanned
GSM2243488	glioblastoma	1001000173	Tumor	BT_S2	11	Neoplastic	Neoplastic	Unpanned
GSM2243489	glioblastoma	1001000173	Tumor	BT_S2	11	Neoplastic	Neoplastic	Unpanned
GSM2243490	glioblastoma	1001000173	Tumor	BT_S2	11	Neoplastic	Neoplastic	Unpanned
GSM2243491	glioblastoma	1001000173	Tumor	BT_S2	8	Immune cell	Regular	Unpanned
GSM2243492	glioblastoma	1001000173	Tumor	BT_S2	11	Neoplastic	Neoplastic	Unpanned
GSM2243493	glioblastoma	1001000173	Tumor	BT_S2	11	Neoplastic	Neoplastic	Unpanned
GSM2243494	glioblastoma	1001000173	Tumor	BT_S2	11	Neoplastic	Neoplastic	Unpanned
GSM2243495	glioblastoma	1001000173	Tumor	BT_S2	8	Immune cell	Regular	Unpanned
GSM2243496	glioblastoma	1001000174	Tumor	BT_S2	11	Neoplastic	Neoplastic	Unpanned
GSM2243497	glioblastoma	1001000174	Tumor	BT_S2	11	Neoplastic	Neoplastic	Unpanned
GSM2243498	glioblastoma	1001000174	Tumor	BT_S2	7	Immune cell	Regular	Unpanned
GSM2243499	glioblastoma	1001000174	Tumor	BT_S2	11	Neoplastic	Neoplastic	Unpanned
GSM2243500	glioblastoma	1001000174	Tumor	BT_S2	11	Neoplastic	Neoplastic	Unpanned
GSM2243501	glioblastoma	1001000174	Tumor	BT_S2	11	Neoplastic	Neoplastic	Unpanned
GSM2243502	glioblastoma	1001000174	Tumor	BT_S2	11	Neoplastic	Neoplastic	Unpanned
GSM2243503	glioblastoma	1001000174	Tumor	BT_S2	11	Neoplastic	Neoplastic	Unpanned
GSM2243504	glioblastoma	1001000174	Tumor	BT_S2	11	Neoplastic	Neoplastic	Unpanned
GSM2243505	glioblastoma	1001000174	Tumor	BT_S2	11	Neoplastic	Neoplastic	Unpanned
GSM2243506	glioblastoma	1001000174	Tumor	BT_S2	11	Neoplastic	Neoplastic	Unpanned
GSM2243507	glioblastoma	1001000174	Tumor	BT_S2	11	Neoplastic	Neoplastic	Unpanned
GSM2243508	glioblastoma	1001000174	Tumor	BT_S2	11	Neoplastic	Neoplastic	Unpanned
GSM2243509	glioblastoma	1001000174	Tumor	BT_S2	11	Neoplastic	Neoplastic	Unpanned
GSM2243510	glioblastoma	1001000174	Tumor	BT_S2	11	Neoplastic	Neoplastic	Unpanned
GSM2243511	glioblastoma	1001000174	Tumor	BT_S2	11	Neoplastic	Neoplastic	Unpanned
GSM2243512	glioblastoma	1001000174	Tumor	BT_S2	11	Neoplastic	Neoplastic	Unpanned
GSM2243513	glioblastoma	1001000174	Tumor	BT_S2	11	Neoplastic	Neoplastic	Unpanned
GSM2243514	glioblastoma	1001000174	Tumor	BT_S2	11	Neoplastic	Neoplastic	Unpanned
GSM2243515	glioblastoma	1001000174	Tumor	BT_S2	11	Neoplastic	Neoplastic	Unpanned
GSM2243516	glioblastoma	1001000174	Tumor	BT_S2	8	Immune cell	Regular	Unpanned
GSM2243517	glioblastoma	1001000174	Tumor	BT_S2	11	Neoplastic	Neoplastic	Unpanned
GSM2243518	glioblastoma	1001000174	Tumor	BT_S2	11	Neoplastic	Neoplastic	Unpanned
GSM2243519	glioblastoma	1001000174	Tumor	BT_S2	11	Neoplastic	Neoplastic	Unpanned
GSM2243520	glioblastoma	1001000174	Tumor	BT_S2	11	Neoplastic	Neoplastic	Unpanned
GSM2243521	glioblastoma	1001000174	Tumor	BT_S2	11	Neoplastic	Neoplastic	Unpanned
GSM2243522	glioblastoma	1001000174	Tumor	BT_S2	11	Neoplastic	Neoplastic	Unpanned
GSM2243523	glioblastoma	1001000174	Tumor	BT_S2	11	Neoplastic	Neoplastic	Unpanned
GSM2243524	glioblastoma	1001000174	Tumor	BT_S2	11	Neoplastic	Neoplastic	Unpanned
GSM2243525	glioblastoma	1001000174	Tumor	BT_S2	11	Neoplastic	Neoplastic	Unpanned
GSM2243526	glioblastoma	1001000174	Tumor	BT_S2	11	Neoplastic	Neoplastic	Unpanned
GSM2243527	glioblastoma	1001000174	Tumor	BT_S2	11	Neoplastic	Neoplastic	Unpanned
GSM2243528	glioblastoma	1001000174	Tumor	BT_S2	11	Neoplastic	Neoplastic	Unpanned
GSM2243529	glioblastoma	1001000174	Tumor	BT_S2	11	Neoplastic	Neoplastic	Unpanned
GSM2243530	glioblastoma	1001000174	Tumor	BT_S2	11	Neoplastic	Neoplastic	Unpanned
GSM2243531	glioblastoma	1001000174	Tumor	BT_S2	11	Neoplastic	Neoplastic	Unpanned
GSM2243532	glioblastoma	1001000174	Tumor	BT_S2	11	Neoplastic	Neoplastic	Unpanned
GSM2243533	glioblastoma	1001000174	Tumor	BT_S2	11	Neoplastic	Neoplastic	Unpanned
GSM2243534	glioblastoma	1001000174	Tumor	BT_S2	11	Neoplastic	Neoplastic	Unpanned
GSM2243535	glioblastoma	1001000174	Tumor	BT_S2	11	Neoplastic	Neoplastic	Unpanned
GSM2243536	glioblastoma	1001000174	Tumor	BT_S2	11	Neoplastic	Neoplastic	Unpanned
GSM2243537	glioblastoma	1001000174	Tumor	BT_S2	11	Neoplastic	Neoplastic	Unpanned
GSM2243538	glioblastoma	1001000174	Tumor	BT_S2	11	Neoplastic	Neoplastic	Unpanned
GSM2243539	glioblastoma	1001000174	Tumor	BT_S2	8	Immune cell	Regular	Unpanned
GSM2243540	glioblastoma	1001000174	Tumor	BT_S2	11	Neoplastic	Neoplastic	Unpanned
GSM2243541	glioblastoma	1001000174	Tumor	BT_S2	11	Neoplastic	Neoplastic	Unpanned
GSM2243542	glioblastoma	1001000174	Tumor	BT_S2	11	Neoplastic	Neoplastic	Unpanned
GSM2243543	glioblastoma	1001000174	Tumor	BT_S2	11	Neoplastic	Neoplastic	Unpanned
GSM2243544	glioblastoma	1001000174	Tumor	BT_S2	7	Immune cell	Regular	Unpanned
GSM2243545	glioblastoma	1001000174	Tumor	BT_S2	11	Neoplastic	Neoplastic	Unpanned
GSM2243546	glioblastoma	1001000174	Tumor	BT_S2	11	Neoplastic	Neoplastic	Unpanned
GSM2243547	glioblastoma	1001000174	Tumor	BT_S2	11	Neoplastic	Neoplastic	Unpanned
GSM2243548	glioblastoma	1001000174	Tumor	BT_S2	11	Neoplastic	Neoplastic	Unpanned
GSM2243549	glioblastoma	1001000174	Tumor	BT_S2	11	Neoplastic	Neoplastic	Unpanned
GSM2243550	glioblastoma	1001000174	Tumor	BT_S2	11	Neoplastic	Neoplastic	Unpanned
GSM2243551	glioblastoma	1001000174	Tumor	BT_S2	11	Neoplastic	Neoplastic	Unpanned
GSM2243552	glioblastoma	1001000174	Tumor	BT_S2	11	Neoplastic	Neoplastic	Unpanned
GSM2243553	glioblastoma	1001000174	Tumor	BT_S2	11	Neoplastic	Neoplastic	Unpanned
GSM2243554	glioblastoma	1001000174	Tumor	BT_S2	11	Neoplastic	Neoplastic	Unpanned
GSM2243555	glioblastoma	1001000174	Tumor	BT_S2	11	Neoplastic	Neoplastic	Unpanned
GSM2243556	glioblastoma	1001000174	Tumor	BT_S2	7	Immune cell	Regular	Unpanned
GSM2243557	glioblastoma	1001000174	Tumor	BT_S2	11	Neoplastic	Neoplastic	Unpanned
GSM2243558	glioblastoma	1001000174	Tumor	BT_S2	11	Neoplastic	Neoplastic	Unpanned
GSM2243559	glioblastoma	1001000174	Tumor	BT_S2	11	Neoplastic	Neoplastic	Unpanned
GSM2243560	glioblastoma	1001000174	Tumor	BT_S2	11	Neoplastic	Neoplastic	Unpanned
GSM2243561	glioblastoma	1001000174	Tumor	BT_S2	11	Neoplastic	Neoplastic	Unpanned
GSM2243562	glioblastoma	1001000174	Tumor	BT_S2	11	Neoplastic	Neoplastic	Unpanned
GSM2243563	glioblastoma	1001000174	Tumor	BT_S2	11	Neoplastic	Neoplastic	Unpanned
GSM2243564	glioblastoma	1001000174	Tumor	BT_S2	11	Neoplastic	Neoplastic	Unpanned
GSM2243565	glioblastoma	1001000174	Tumor	BT_S2	11	Neoplastic	Neoplastic	Unpanned
GSM2243566	glioblastoma	1001000174	Tumor	BT_S2	11	Neoplastic	Neoplastic	Unpanned
GSM2243567	glioblastoma	1001000174	Tumor	BT_S2	11	Neoplastic	Neoplastic	Unpanned
GSM2243568	glioblastoma	1001000174	Tumor	BT_S2	11	Neoplastic	Neoplastic	Unpanned
GSM2243569	glioblastoma	1001000174	Tumor	BT_S2	11	Neoplastic	Neoplastic	Unpanned
GSM2243570	glioblastoma	1001000174	Tumor	BT_S2	11	Neoplastic	Neoplastic	Unpanned
GSM2243571	glioblastoma	1001000174	Tumor	BT_S2	11	Neoplastic	Neoplastic	Unpanned
GSM2243572	glioblastoma	1001000174	Tumor	BT_S2	11	Neoplastic	Neoplastic	Unpanned
GSM2243573	glioblastoma	1001000174	Tumor	BT_S2	11	Neoplastic	Neoplastic	Unpanned
GSM2243574	glioblastoma	1001000174	Tumor	BT_S2	11	Neoplastic	Neoplastic	Unpanned
GSM2243575	glioblastoma	1001000174	Tumor	BT_S2	11	Neoplastic	Neoplastic	Unpanned
GSM2243576	glioblastoma	1001000174	Tumor	BT_S2	11	Neoplastic	Neoplastic	Unpanned
GSM2243577	glioblastoma	1001000174	Tumor	BT_S2	11	Neoplastic	Neoplastic	Unpanned
GSM2243578	glioblastoma	1001000174	Tumor	BT_S2	11	Neoplastic	Neoplastic	Unpanned
GSM2243579	glioblastoma	1001000174	Tumor	BT_S2	11	Neoplastic	Neoplastic	Unpanned
GSM2243580	glioblastoma	1001000174	Tumor	BT_S2	11	Neoplastic	Neoplastic	Unpanned
GSM2243581	glioblastoma	1001000174	Tumor	BT_S2	11	Neoplastic	Neoplastic	Unpanned
GSM2243582	glioblastoma	1001000175	Tumor	BT_S2	11	Neoplastic	Neoplastic	Unpanned
GSM2243583	glioblastoma	1001000175	Tumor	BT_S2	11	Neoplastic	Neoplastic	Unpanned
GSM2243584	glioblastoma	1001000175	Tumor	BT_S2	11	Neoplastic	Neoplastic	Unpanned
GSM2243585	glioblastoma	1001000175	Tumor	BT_S2	11	Neoplastic	Neoplastic	Unpanned
GSM2243586	glioblastoma	1001000175	Tumor	BT_S2	8	Immune cell	Regular	Unpanned
GSM2243587	glioblastoma	1001000175	Tumor	BT_S2	11	Neoplastic	Neoplastic	Unpanned
GSM2243588	glioblastoma	1001000175	Tumor	BT_S2	11	Neoplastic	Neoplastic	Unpanned
GSM2243589	glioblastoma	1001000175	Tumor	BT_S2	11	Neoplastic	Neoplastic	Unpanned
GSM2243590	glioblastoma	1001000175	Tumor	BT_S2	11	Neoplastic	Neoplastic	Unpanned
GSM2243591	glioblastoma	1001000175	Tumor	BT_S2	11	Neoplastic	Neoplastic	Unpanned
GSM2243592	glioblastoma	1001000175	Tumor	BT_S2	5	Neuron	Regular	Unpanned
GSM2243593	glioblastoma	1001000175	Tumor	BT_S2	11	Neoplastic	Neoplastic	Unpanned
GSM2243594	glioblastoma	1001000175	Tumor	BT_S2	11	Neoplastic	Neoplastic	Unpanned
GSM2243595	glioblastoma	1001000175	Tumor	BT_S2	11	Neoplastic	Neoplastic	Unpanned
GSM2243596	glioblastoma	1001000175	Tumor	BT_S2	11	Neoplastic	Neoplastic	Unpanned
GSM2243597	glioblastoma	1001000175	Tumor	BT_S2	11	Neoplastic	Neoplastic	Unpanned
GSM2243598	glioblastoma	1001000175	Tumor	BT_S2	11	Neoplastic	Neoplastic	Unpanned
GSM2243599	glioblastoma	1001000175	Tumor	BT_S2	11	Neoplastic	Neoplastic	Unpanned
GSM2243600	glioblastoma	1001000175	Tumor	BT_S2	11	Neoplastic	Neoplastic	Unpanned
GSM2243601	glioblastoma	1001000175	Tumor	BT_S2	11	Neoplastic	Neoplastic	Unpanned
GSM2243602	glioblastoma	1001000175	Tumor	BT_S2	11	Neoplastic	Neoplastic	Unpanned
GSM2243603	glioblastoma	1001000175	Tumor	BT_S2	11	Neoplastic	Neoplastic	Unpanned
GSM2243604	glioblastoma	1001000175	Tumor	BT_S2	11	Neoplastic	Neoplastic	Unpanned
GSM2243605	glioblastoma	1001000175	Tumor	BT_S2	11	Neoplastic	Neoplastic	Unpanned
GSM2243606	glioblastoma	1001000175	Tumor	BT_S2	11	Neoplastic	Neoplastic	Unpanned
GSM2243607	glioblastoma	1001000175	Tumor	BT_S2	11	Neoplastic	Neoplastic	Unpanned
GSM2243608	glioblastoma	1001000175	Tumor	BT_S2	11	Neoplastic	Neoplastic	Unpanned
GSM2243609	glioblastoma	1001000175	Tumor	BT_S2	11	Neoplastic	Neoplastic	Unpanned
GSM2243610	glioblastoma	1001000175	Tumor	BT_S2	11	Neoplastic	Neoplastic	Unpanned
GSM2243612	glioblastoma	1001000175	Tumor	BT_S2	3	Vascular	Regular	Unpanned
GSM2243614	glioblastoma	1001000175	Tumor	BT_S2	11	Neoplastic	Neoplastic	Unpanned
GSM2243616	glioblastoma	1001000175	Tumor	BT_S2	11	Neoplastic	Neoplastic	Unpanned
GSM2243618	glioblastoma	1001000175	Tumor	BT_S2	11	Neoplastic	Neoplastic	Unpanned
GSM2243620	glioblastoma	1001000175	Tumor	BT_S2	8	Immune cell	Regular	Unpanned
GSM2243622	glioblastoma	1001000175	Tumor	BT_S2	9	OPC	Regular	Unpanned
GSM2243623	glioblastoma	1001000175	Tumor	BT_S2	11	Neoplastic	Neoplastic	Unpanned
GSM2243624	glioblastoma	1001000175	Tumor	BT_S2	11	Neoplastic	Neoplastic	Unpanned
GSM2243625	glioblastoma	1001000175	Tumor	BT_S2	11	Neoplastic	Neoplastic	Unpanned
GSM2243626	glioblastoma	1001000175	Tumor	BT_S2	11	Neoplastic	Neoplastic	Unpanned
GSM2243627	glioblastoma	1001000175	Tumor	BT_S2	11	Neoplastic	Neoplastic	Unpanned
GSM2243628	glioblastoma	1001000175	Tumor	BT_S2	11	Neoplastic	Neoplastic	Unpanned
GSM2243629	glioblastoma	1001000175	Tumor	BT_S2	7	Immune cell	Regular	Unpanned
GSM2243630	glioblastoma	1001000175	Tumor	BT_S2	11	Neoplastic	Neoplastic	Unpanned
GSM2243631	glioblastoma	1001000175	Tumor	BT_S2	11	Neoplastic	Neoplastic	Unpanned
GSM2243632	glioblastoma	1001000175	Tumor	BT_S2	11	Neoplastic	Neoplastic	Unpanned
GSM2243633	glioblastoma	1001000175	Tumor	BT_S2	11	Neoplastic	Neoplastic	Unpanned
GSM2243634	glioblastoma	1001000175	Tumor	BT_S2	8	Immune cell	Regular	Unpanned
GSM2243635	glioblastoma	1001000175	Tumor	BT_S2	11	Neoplastic	Neoplastic	Unpanned
GSM2243636	glioblastoma	1001000175	Tumor	BT_S2	8	Immune cell	Regular	Unpanned
GSM2243637	glioblastoma	1001000175	Tumor	BT_S2	11	Neoplastic	Neoplastic	Unpanned
GSM2243638	glioblastoma	1001000175	Tumor	BT_S2	8	Immune cell	Regular	Unpanned
GSM2243639	glioblastoma	1001000175	Tumor	BT_S2	2	Oligodendrocyte	Regular	Unpanned
GSM2243640	glioblastoma	1001000175	Tumor	BT_S2	8	Immune cell	Regular	Unpanned
GSM2243641	glioblastoma	1001000175	Tumor	BT_S2	11	Neoplastic	Neoplastic	Unpanned
GSM2243642	glioblastoma	1001000175	Tumor	BT_S2	11	Neoplastic	Neoplastic	Unpanned
GSM2243643	glioblastoma	1001000175	Tumor	BT_S2	11	Neoplastic	Neoplastic	Unpanned
GSM2243644	glioblastoma	1001000175	Tumor	BT_S2	11	Neoplastic	Neoplastic	Unpanned
GSM2243645	glioblastoma	1001000175	Tumor	BT_S2	11	Neoplastic	Neoplastic	Unpanned
GSM2243646	glioblastoma	1001000175	Tumor	BT_S2	11	Neoplastic	Neoplastic	Unpanned
GSM2243647	glioblastoma	1001000175	Tumor	BT_S2	11	Neoplastic	Neoplastic	Unpanned
GSM2243648	glioblastoma	1001000175	Tumor	BT_S2	11	Neoplastic	Neoplastic	Unpanned
GSM2243649	glioblastoma	1001000175	Tumor	BT_S2	11	Neoplastic	Neoplastic	Unpanned
GSM2243650	glioblastoma	1001000175	Tumor	BT_S2	11	Neoplastic	Neoplastic	Unpanned
GSM2243651	glioblastoma	1001000175	Tumor	BT_S2	11	Neoplastic	Neoplastic	Unpanned
GSM2243652	glioblastoma	1001000175	Tumor	BT_S2	11	Neoplastic	Neoplastic	Unpanned
GSM2243653	glioblastoma	1001000175	Tumor	BT_S2	11	Neoplastic	Neoplastic	Unpanned
GSM2243654	glioblastoma	1001000175	Tumor	BT_S2	11	Neoplastic	Neoplastic	Unpanned
GSM2243655	glioblastoma	1001000175	Tumor	BT_S2	11	Neoplastic	Neoplastic	Unpanned
GSM2243656	glioblastoma	1001000175	Tumor	BT_S2	1	Neoplastic	Neoplastic	Unpanned
GSM2243657	glioblastoma	1001000175	Tumor	BT_S2	8	Immune cell	Regular	Unpanned
GSM2243658	glioblastoma	1001000175	Tumor	BT_S2	11	Neoplastic	Neoplastic	Unpanned
GSM2243659	glioblastoma	1001000175	Tumor	BT_S2	11	Neoplastic	Neoplastic	Unpanned
GSM2243660	glioblastoma	1001000175	Tumor	BT_S2	11	Neoplastic	Neoplastic	Unpanned
GSM2243661	glioblastoma	1001000175	Tumor	BT_S2	11	Neoplastic	Neoplastic	Unpanned
GSM2243662	glioblastoma	1001000175	Tumor	BT_S2	11	Neoplastic	Neoplastic	Unpanned
GSM2243663	glioblastoma	1001000175	Tumor	BT_S2	11	Neoplastic	Neoplastic	Unpanned
GSM2243664	glioblastoma	1001000175	Tumor	BT_S2	11	Neoplastic	Neoplastic	Unpanned
GSM2243665	glioblastoma	1001000175	Tumor	BT_S2	11	Neoplastic	Neoplastic	Unpanned
GSM2243666	glioblastoma	1001000175	Tumor	BT_S2	11	Neoplastic	Neoplastic	Unpanned
GSM2243667	glioblastoma	1001000175	Tumor	BT_S2	11	Neoplastic	Neoplastic	Unpanned
GSM2243668	glioblastoma	1001000175	Tumor	BT_S2	11	Neoplastic	Neoplastic	Unpanned
GSM2243669	glioblastoma	1001000175	Tumor	BT_S2	11	Neoplastic	Neoplastic	Unpanned
GSM2243670	glioblastoma	1001000175	Tumor	BT_S2	11	Neoplastic	Neoplastic	Unpanned
GSM2243671	glioblastoma	1001000175	Tumor	BT_S2	11	Neoplastic	Neoplastic	Unpanned
GSM2243672	glioblastoma	1001000175	Tumor	BT_S2	11	Neoplastic	Neoplastic	Unpanned
GSM2243673	glioblastoma	1001000175	Tumor	BT_S2	11	Neoplastic	Neoplastic	Unpanned
GSM2243674	glioblastoma	1001000175	Tumor	BT_S2	11	Neoplastic	Neoplastic	Unpanned
GSM2243675	glioblastoma	1001000175	Tumor	BT_S2	8	Immune cell	Regular	Unpanned
GSM2243676	glioblastoma	1001000175	Tumor	BT_S2	11	Neoplastic	Neoplastic	Unpanned
GSM2243677	glioblastoma	1001000176	Tumor	BT_S2	8	Immune cell	Regular	Microglia(CD45)
GSM2243678	glioblastoma	1001000176	Tumor	BT_S2	8	Immune cell	Regular	Microglia(CD45)
GSM2243679	glioblastoma	1001000176	Tumor	BT_S2	8	Immune cell	Regular	Microglia(CD45)
GSM2243680	glioblastoma	1001000176	Tumor	BT_S2	8	Immune cell	Regular	Microglia(CD45)
GSM2243681	glioblastoma	1001000176	Tumor	BT_S2	8	Immune cell	Regular	Microglia(CD45)
GSM2243682	glioblastoma	1001000176	Tumor	BT_S2	8	Immune cell	Regular	Microglia(CD45)
GSM2243683	glioblastoma	1001000176	Tumor	BT_S2	8	Immune cell	Regular	Microglia(CD45)
GSM2243684	glioblastoma	1001000176	Tumor	BT_S2	8	Immune cell	Regular	Microglia(CD45)
GSM2243685	glioblastoma	1001000176	Tumor	BT_S2	8	Immune cell	Regular	Microglia(CD45)
GSM2243686	glioblastoma	1001000176	Tumor	BT_S2	8	Immune cell	Regular	Microglia(CD45)
GSM2243687	glioblastoma	1001000176	Tumor	BT_S2	8	Immune cell	Regular	Microglia(CD45)
GSM2243688	glioblastoma	1001000176	Tumor	BT_S2	7	Immune cell	Regular	Microglia(CD45)
GSM2243689	glioblastoma	1001000176	Tumor	BT_S2	7	Immune cell	Regular	Microglia(CD45)
GSM2243690	glioblastoma	1001000176	Tumor	BT_S2	8	Immune cell	Regular	Microglia(CD45)
GSM2243691	glioblastoma	1001000176	Tumor	BT_S2	8	Immune cell	Regular	Microglia(CD45)
GSM2243692	glioblastoma	1001000176	Tumor	BT_S2	8	Immune cell	Regular	Microglia(CD45)
GSM2243693	glioblastoma	1001000176	Tumor	BT_S2	8	Immune cell	Regular	Microglia(CD45)
GSM2243694	glioblastoma	1001000176	Tumor	BT_S2	8	Immune cell	Regular	Microglia(CD45)
GSM2243695	glioblastoma	1001000176	Tumor	BT_S2	8	Immune cell	Regular	Microglia(CD45)
GSM2243696	glioblastoma	1001000176	Tumor	BT_S2	8	Immune cell	Regular	Microglia(CD45)
GSM2243697	glioblastoma	1001000176	Tumor	BT_S2	8	Immune cell	Regular	Microglia(CD45)
GSM2243698	glioblastoma	1001000176	Tumor	BT_S2	8	Immune cell	Regular	Microglia(CD45)
GSM2243699	glioblastoma	1001000176	Tumor	BT_S2	8	Immune cell	Regular	Microglia(CD45)
GSM2243700	glioblastoma	1001000176	Tumor	BT_S2	8	Immune cell	Regular	Microglia(CD45)
GSM2243701	glioblastoma	1001000176	Tumor	BT_S2	8	Immune cell	Regular	Microglia(CD45)
GSM2243702	glioblastoma	1001000176	Tumor	BT_S2	8	Immune cell	Regular	Microglia(CD45)
GSM2243703	glioblastoma	1001000176	Tumor	BT_S2	8	Immune cell	Regular	Microglia(CD45)
GSM2243704	glioblastoma	1001000176	Tumor	BT_S2	8	Immune cell	Regular	Microglia(CD45)
GSM2243705	glioblastoma	1001000176	Tumor	BT_S2	8	Immune cell	Regular	Microglia(CD45)
GSM2243706	glioblastoma	1001000176	Tumor	BT_S2	8	Immune cell	Regular	Microglia(CD45)
GSM2243707	glioblastoma	1001000176	Tumor	BT_S2	8	Immune cell	Regular	Microglia(CD45)
GSM2243708	glioblastoma	1001000176	Tumor	BT_S2	8	Immune cell	Regular	Microglia(CD45)
GSM2243709	glioblastoma	1001000176	Tumor	BT_S2	8	Immune cell	Regular	Microglia(CD45)
GSM2243710	glioblastoma	1001000176	Tumor	BT_S2	8	Immune cell	Regular	Microglia(CD45)
GSM2243711	glioblastoma	1001000176	Tumor	BT_S2	8	Immune cell	Regular	Microglia(CD45)
GSM2243712	glioblastoma	1001000176	Tumor	BT_S2	7	Immune cell	Regular	Microglia(CD45)
GSM2243713	glioblastoma	1001000176	Tumor	BT_S2	8	Immune cell	Regular	Microglia(CD45)
GSM2243714	glioblastoma	1001000176	Tumor	BT_S2	8	Immune cell	Regular	Microglia(CD45)
GSM2243715	glioblastoma	1001000176	Tumor	BT_S2	8	Immune cell	Regular	Microglia(CD45)
GSM2243716	glioblastoma	1001000176	Tumor	BT_S2	8	Immune cell	Regular	Microglia(CD45)
GSM2243717	glioblastoma	1001000176	Tumor	BT_S2	8	Immune cell	Regular	Microglia(CD45)
GSM2243718	glioblastoma	1001000176	Tumor	BT_S2	8	Immune cell	Regular	Microglia(CD45)
GSM2243719	glioblastoma	1001000176	Tumor	BT_S2	7	Immune cell	Regular	Microglia(CD45)
GSM2243720	glioblastoma	1001000176	Tumor	BT_S2	8	Immune cell	Regular	Microglia(CD45)
GSM2243721	glioblastoma	1001000176	Tumor	BT_S2	8	Immune cell	Regular	Microglia(CD45)
GSM2243722	glioblastoma	1001000176	Tumor	BT_S2	8	Immune cell	Regular	Microglia(CD45)
GSM2243723	glioblastoma	1001000176	Tumor	BT_S2	7	Immune cell	Regular	Microglia(CD45)
GSM2243724	glioblastoma	1001000176	Tumor	BT_S2	8	Immune cell	Regular	Microglia(CD45)
GSM2243725	glioblastoma	1001000176	Tumor	BT_S2	8	Immune cell	Regular	Microglia(CD45)
GSM2243726	glioblastoma	1001000176	Tumor	BT_S2	8	Immune cell	Regular	Microglia(CD45)
GSM2243727	glioblastoma	1001000176	Tumor	BT_S2	8	Immune cell	Regular	Microglia(CD45)
GSM2243728	glioblastoma	1001000176	Tumor	BT_S2	8	Immune cell	Regular	Microglia(CD45)
GSM2243729	glioblastoma	1001000176	Tumor	BT_S2	8	Immune cell	Regular	Microglia(CD45)
GSM2243730	glioblastoma	1001000176	Tumor	BT_S2	8	Immune cell	Regular	Microglia(CD45)
GSM2243731	glioblastoma	1001000176	Tumor	BT_S2	8	Immune cell	Regular	Microglia(CD45)
GSM2243732	glioblastoma	1001000176	Tumor	BT_S2	8	Immune cell	Regular	Microglia(CD45)
GSM2243733	glioblastoma	1001000176	Tumor	BT_S2	8	Immune cell	Regular	Microglia(CD45)
GSM2243734	glioblastoma	1001000176	Tumor	BT_S2	7	Immune cell	Regular	Microglia(CD45)
GSM2243735	glioblastoma	1001000176	Tumor	BT_S2	8	Immune cell	Regular	Microglia(CD45)
GSM2243736	glioblastoma	1001000176	Tumor	BT_S2	8	Immune cell	Regular	Microglia(CD45)
GSM2243737	glioblastoma	1001000176	Tumor	BT_S2	8	Immune cell	Regular	Microglia(CD45)
GSM2243738	glioblastoma	1001000176	Tumor	BT_S2	8	Immune cell	Regular	Microglia(CD45)
GSM2243739	glioblastoma	1001000176	Tumor	BT_S2	8	Immune cell	Regular	Microglia(CD45)
GSM2243740	glioblastoma	1001000176	Tumor	BT_S2	8	Immune cell	Regular	Microglia(CD45)
GSM2243741	glioblastoma	1001000176	Tumor	BT_S2	8	Immune cell	Regular	Microglia(CD45)
GSM2243742	glioblastoma	1001000176	Tumor	BT_S2	8	Immune cell	Regular	Microglia(CD45)
GSM2243743	glioblastoma	1001000176	Tumor	BT_S2	8	Immune cell	Regular	Microglia(CD45)
GSM2243744	glioblastoma	1001000176	Tumor	BT_S2	8	Immune cell	Regular	Microglia(CD45)
GSM2243745	glioblastoma	1001000176	Tumor	BT_S2	8	Immune cell	Regular	Microglia(CD45)
GSM2243746	glioblastoma	1001000176	Tumor	BT_S2	8	Immune cell	Regular	Microglia(CD45)
GSM2243747	glioblastoma	1001000176	Tumor	BT_S2	8	Immune cell	Regular	Microglia(CD45)
GSM2243748	glioblastoma	1001000176	Tumor	BT_S2	8	Immune cell	Regular	Microglia(CD45)
GSM2243749	glioblastoma	1001000176	Tumor	BT_S2	8	Immune cell	Regular	Microglia(CD45)
GSM2243750	glioblastoma	1001000176	Tumor	BT_S2	8	Immune cell	Regular	Microglia(CD45)
GSM2243751	glioblastoma	1001000176	Tumor	BT_S2	8	Immune cell	Regular	Microglia(CD45)
GSM2243752	glioblastoma	1001000176	Tumor	BT_S2	8	Immune cell	Regular	Microglia(CD45)
GSM2243753	glioblastoma	1001000176	Tumor	BT_S2	8	Immune cell	Regular	Microglia(CD45)
GSM2243754	glioblastoma	1001000176	Tumor	BT_S2	8	Immune cell	Regular	Microglia(CD45)
GSM2243755	glioblastoma	1001000176	Tumor	BT_S2	8	Immune cell	Regular	Microglia(CD45)
GSM2243756	glioblastoma	1001000176	Tumor	BT_S2	7	Immune cell	Regular	Microglia(CD45)
GSM2243757	glioblastoma	1001000176	Tumor	BT_S2	8	Immune cell	Regular	Microglia(CD45)
GSM2243758	glioblastoma	1001000176	Tumor	BT_S2	7	Immune cell	Regular	Microglia(CD45)
GSM2243759	glioblastoma	1001000176	Tumor	BT_S2	8	Immune cell	Regular	Microglia(CD45)
GSM2243760	glioblastoma	1001000177	Tumor	BT_S2	8	Immune cell	Regular	Microglia(CD45)
GSM2243761	glioblastoma	1001000177	Tumor	BT_S2	8	Immune cell	Regular	Microglia(CD45)
GSM2243762	glioblastoma	1001000177	Tumor	BT_S2	8	Immune cell	Regular	Microglia(CD45)
GSM2243763	glioblastoma	1001000177	Tumor	BT_S2	8	Immune cell	Regular	Microglia(CD45)
GSM2243764	glioblastoma	1001000177	Tumor	BT_S2	8	Immune cell	Regular	Microglia(CD45)
GSM2243765	glioblastoma	1001000177	Tumor	BT_S2	8	Immune cell	Regular	Microglia(CD45)
GSM2243766	glioblastoma	1001000177	Tumor	BT_S2	8	Immune cell	Regular	Microglia(CD45)
GSM2243767	glioblastoma	1001000177	Tumor	BT_S2	8	Immune cell	Regular	Microglia(CD45)
GSM2243768	glioblastoma	1001000177	Tumor	BT_S2	8	Immune cell	Regular	Microglia(CD45)
GSM2243769	glioblastoma	1001000177	Tumor	BT_S2	8	Immune cell	Regular	Microglia(CD45)
GSM2243770	glioblastoma	1001000177	Tumor	BT_S2	8	Immune cell	Regular	Microglia(CD45)
GSM2243771	glioblastoma	1001000177	Tumor	BT_S2	8	Immune cell	Regular	Microglia(CD45)
GSM2243772	glioblastoma	1001000177	Tumor	BT_S2	8	Immune cell	Regular	Microglia(CD45)
GSM2243773	glioblastoma	1001000177	Tumor	BT_S2	8	Immune cell	Regular	Microglia(CD45)
GSM2243774	glioblastoma	1001000177	Tumor	BT_S2	7	Immune cell	Regular	Microglia(CD45)
GSM2243775	glioblastoma	1001000177	Tumor	BT_S2	8	Immune cell	Regular	Microglia(CD45)
GSM2243776	glioblastoma	1001000177	Tumor	BT_S2	8	Immune cell	Regular	Microglia(CD45)
GSM2243777	glioblastoma	1001000177	Tumor	BT_S2	8	Immune cell	Regular	Microglia(CD45)
GSM2243778	glioblastoma	1001000177	Tumor	BT_S2	8	Immune cell	Regular	Microglia(CD45)
GSM2243779	glioblastoma	1001000177	Tumor	BT_S2	8	Immune cell	Regular	Microglia(CD45)
GSM2243780	glioblastoma	1001000177	Tumor	BT_S2	8	Immune cell	Regular	Microglia(CD45)
GSM2243781	glioblastoma	1001000177	Tumor	BT_S2	8	Immune cell	Regular	Microglia(CD45)
GSM2243782	glioblastoma	1001000177	Tumor	BT_S2	8	Immune cell	Regular	Microglia(CD45)
GSM2243783	glioblastoma	1001000177	Tumor	BT_S2	8	Immune cell	Regular	Microglia(CD45)
GSM2243784	glioblastoma	1001000177	Tumor	BT_S2	7	Immune cell	Regular	Microglia(CD45)
GSM2243785	glioblastoma	1001000177	Tumor	BT_S2	8	Immune cell	Regular	Microglia(CD45)
GSM2243786	glioblastoma	1001000177	Tumor	BT_S2	8	Immune cell	Regular	Microglia(CD45)
GSM2243787	glioblastoma	1001000177	Tumor	BT_S2	8	Immune cell	Regular	Microglia(CD45)
GSM2243788	glioblastoma	1001000177	Tumor	BT_S2	8	Immune cell	Regular	Microglia(CD45)
GSM2243789	glioblastoma	1001000177	Tumor	BT_S2	8	Immune cell	Regular	Microglia(CD45)
GSM2243790	glioblastoma	1001000177	Tumor	BT_S2	8	Immune cell	Regular	Microglia(CD45)
GSM2243791	glioblastoma	1001000177	Tumor	BT_S2	8	Immune cell	Regular	Microglia(CD45)
GSM2243792	glioblastoma	1001000177	Tumor	BT_S2	8	Immune cell	Regular	Microglia(CD45)
GSM2243793	glioblastoma	1001000177	Tumor	BT_S2	7	Immune cell	Regular	Microglia(CD45)
GSM2243794	glioblastoma	1001000177	Tumor	BT_S2	8	Immune cell	Regular	Microglia(CD45)
GSM2243795	glioblastoma	1001000177	Tumor	BT_S2	8	Immune cell	Regular	Microglia(CD45)
GSM2243796	glioblastoma	1001000177	Tumor	BT_S2	8	Immune cell	Regular	Microglia(CD45)
GSM2243797	glioblastoma	1001000177	Tumor	BT_S2	8	Immune cell	Regular	Microglia(CD45)
GSM2243798	glioblastoma	1001000177	Tumor	BT_S2	8	Immune cell	Regular	Microglia(CD45)
GSM2243799	glioblastoma	1001000177	Tumor	BT_S2	8	Immune cell	Regular	Microglia(CD45)
GSM2243800	glioblastoma	1001000177	Tumor	BT_S2	8	Immune cell	Regular	Microglia(CD45)
GSM2243801	glioblastoma	1001000177	Tumor	BT_S2	8	Immune cell	Regular	Microglia(CD45)
GSM2243802	glioblastoma	1001000177	Tumor	BT_S2	8	Immune cell	Regular	Microglia(CD45)
GSM2243803	glioblastoma	1001000177	Tumor	BT_S2	8	Immune cell	Regular	Microglia(CD45)
GSM2243804	glioblastoma	1001000177	Tumor	BT_S2	8	Immune cell	Regular	Microglia(CD45)
GSM2243805	glioblastoma	1001000177	Tumor	BT_S2	8	Immune cell	Regular	Microglia(CD45)
GSM2243806	glioblastoma	1001000177	Tumor	BT_S2	8	Immune cell	Regular	Microglia(CD45)
GSM2243807	glioblastoma	1001000177	Tumor	BT_S2	8	Immune cell	Regular	Microglia(CD45)
GSM2243808	glioblastoma	1001000177	Tumor	BT_S2	8	Immune cell	Regular	Microglia(CD45)
GSM2243809	glioblastoma	1001000177	Tumor	BT_S2	8	Immune cell	Regular	Microglia(CD45)
GSM2243810	glioblastoma	1001000177	Tumor	BT_S2	8	Immune cell	Regular	Microglia(CD45)
GSM2243811	glioblastoma	1001000177	Tumor	BT_S2	7	Immune cell	Regular	Microglia(CD45)
GSM2243812	glioblastoma	1001000177	Tumor	BT_S2	8	Immune cell	Regular	Microglia(CD45)
GSM2243813	glioblastoma	1001000177	Tumor	BT_S2	8	Immune cell	Regular	Microglia(CD45)
GSM2243814	glioblastoma	1001000177	Tumor	BT_S2	8	Immune cell	Regular	Microglia(CD45)
GSM2243815	glioblastoma	1001000177	Tumor	BT_S2	8	Immune cell	Regular	Microglia(CD45)
GSM2243816	glioblastoma	1001000177	Tumor	BT_S2	8	Immune cell	Regular	Microglia(CD45)
GSM2243817	glioblastoma	1001000177	Tumor	BT_S2	8	Immune cell	Regular	Microglia(CD45)
GSM2243818	glioblastoma	1001000177	Tumor	BT_S2	8	Immune cell	Regular	Microglia(CD45)
GSM2243819	glioblastoma	1001000177	Tumor	BT_S2	8	Immune cell	Regular	Microglia(CD45)
GSM2243820	glioblastoma	1001000177	Tumor	BT_S2	8	Immune cell	Regular	Microglia(CD45)
GSM2243821	glioblastoma	1001000177	Tumor	BT_S2	8	Immune cell	Regular	Microglia(CD45)
GSM2243822	glioblastoma	1001000177	Tumor	BT_S2	8	Immune cell	Regular	Microglia(CD45)
GSM2243823	glioblastoma	1001000177	Tumor	BT_S2	8	Immune cell	Regular	Microglia(CD45)
GSM2243824	glioblastoma	1001000177	Tumor	BT_S2	8	Immune cell	Regular	Microglia(CD45)
GSM2243825	glioblastoma	1001000177	Tumor	BT_S2	8	Immune cell	Regular	Microglia(CD45)
GSM2243826	glioblastoma	1001000177	Tumor	BT_S2	8	Immune cell	Regular	Microglia(CD45)
GSM2243827	glioblastoma	1001000177	Tumor	BT_S2	8	Immune cell	Regular	Microglia(CD45)
GSM2243828	glioblastoma	1001000177	Tumor	BT_S2	11	Neoplastic	Neoplastic	Microglia(CD45)
GSM2243829	glioblastoma	1001000177	Tumor	BT_S2	8	Immune cell	Regular	Microglia(CD45)
GSM2243830	glioblastoma	1001000177	Tumor	BT_S2	8	Immune cell	Regular	Microglia(CD45)
GSM2243831	glioblastoma	1001000177	Tumor	BT_S2	8	Immune cell	Regular	Microglia(CD45)
GSM2243832	glioblastoma	1001000177	Tumor	BT_S2	8	Immune cell	Regular	Microglia(CD45)
GSM2243833	glioblastoma	1001000177	Tumor	BT_S2	8	Immune cell	Regular	Microglia(CD45)
GSM2243834	glioblastoma	1001000177	Tumor	BT_S2	8	Immune cell	Regular	Microglia(CD45)
GSM2243835	glioblastoma	1001000177	Tumor	BT_S2	8	Immune cell	Regular	Microglia(CD45)
GSM2243836	glioblastoma	1001000177	Tumor	BT_S2	8	Immune cell	Regular	Microglia(CD45)
GSM2243837	glioblastoma	1001000177	Tumor	BT_S2	8	Immune cell	Regular	Microglia(CD45)
GSM2243838	glioblastoma	1001000177	Tumor	BT_S2	8	Immune cell	Regular	Microglia(CD45)
GSM2243839	glioblastoma	1001000177	Tumor	BT_S2	8	Immune cell	Regular	Microglia(CD45)
GSM2243840	glioblastoma	1001000177	Tumor	BT_S2	8	Immune cell	Regular	Microglia(CD45)
GSM2243841	glioblastoma	1001000177	Tumor	BT_S2	8	Immune cell	Regular	Microglia(CD45)
GSM2243842	glioblastoma	1001000177	Tumor	BT_S2	8	Immune cell	Regular	Microglia(CD45)
GSM2243843	glioblastoma	1001000177	Tumor	BT_S2	8	Immune cell	Regular	Microglia(CD45)
GSM2243844	glioblastoma	1001000177	Tumor	BT_S2	8	Immune cell	Regular	Microglia(CD45)
GSM2243845	glioblastoma	1001000177	Tumor	BT_S2	8	Immune cell	Regular	Microglia(CD45)
GSM2243846	glioblastoma	1001000177	Tumor	BT_S2	8	Immune cell	Regular	Microglia(CD45)
GSM2243847	glioblastoma	1001000177	Tumor	BT_S2	8	Immune cell	Regular	Microglia(CD45)
GSM2243848	glioblastoma	1001000177	Tumor	BT_S2	8	Immune cell	Regular	Microglia(CD45)
GSM2243849	glioblastoma	1001000178	Periphery	BT_S2	7	Immune cell	Regular	Microglia(CD45)
GSM2243850	glioblastoma	1001000178	Periphery	BT_S2	7	Immune cell	Regular	Microglia(CD45)
GSM2243851	glioblastoma	1001000178	Periphery	BT_S2	7	Immune cell	Regular	Microglia(CD45)
GSM2243852	glioblastoma	1001000178	Periphery	BT_S2	7	Immune cell	Regular	Microglia(CD45)
GSM2243853	glioblastoma	1001000178	Periphery	BT_S2	7	Immune cell	Regular	Microglia(CD45)
GSM2243854	glioblastoma	1001000178	Periphery	BT_S2	7	Immune cell	Regular	Microglia(CD45)
GSM2243855	glioblastoma	1001000178	Periphery	BT_S2	7	Immune cell	Regular	Microglia(CD45)
GSM2243856	glioblastoma	1001000178	Periphery	BT_S2	7	Immune cell	Regular	Microglia(CD45)
GSM2243857	glioblastoma	1001000178	Periphery	BT_S2	7	Immune cell	Regular	Microglia(CD45)
GSM2243858	glioblastoma	1001000178	Periphery	BT_S2	7	Immune cell	Regular	Microglia(CD45)
GSM2243859	glioblastoma	1001000178	Periphery	BT_S2	7	Immune cell	Regular	Microglia(CD45)
GSM2243860	glioblastoma	1001000178	Periphery	BT_S2	7	Immune cell	Regular	Microglia(CD45)
GSM2243861	glioblastoma	1001000178	Periphery	BT_S2	7	Immune cell	Regular	Microglia(CD45)
GSM2243862	glioblastoma	1001000178	Periphery	BT_S2	7	Immune cell	Regular	Microglia(CD45)
GSM2243863	glioblastoma	1001000178	Periphery	BT_S2	7	Immune cell	Regular	Microglia(CD45)
GSM2243864	glioblastoma	1001000178	Periphery	BT_S2	7	Immune cell	Regular	Microglia(CD45)
GSM2243865	glioblastoma	1001000178	Periphery	BT_S2	7	Immune cell	Regular	Microglia(CD45)
GSM2243866	glioblastoma	1001000178	Periphery	BT_S2	7	Immune cell	Regular	Microglia(CD45)
GSM2243867	glioblastoma	1001000178	Periphery	BT_S2	7	Immune cell	Regular	Microglia(CD45)
GSM2243868	glioblastoma	1001000178	Periphery	BT_S2	8	Immune cell	Regular	Microglia(CD45)
GSM2243869	glioblastoma	1001000178	Periphery	BT_S2	7	Immune cell	Regular	Microglia(CD45)
GSM2243870	glioblastoma	1001000178	Periphery	BT_S2	7	Immune cell	Regular	Microglia(CD45)
GSM2243871	glioblastoma	1001000178	Periphery	BT_S2	7	Immune cell	Regular	Microglia(CD45)
GSM2243872	glioblastoma	1001000178	Periphery	BT_S2	7	Immune cell	Regular	Microglia(CD45)
GSM2243873	glioblastoma	1001000178	Periphery	BT_S2	7	Immune cell	Regular	Microglia(CD45)
GSM2243874	glioblastoma	1001000178	Periphery	BT_S2	7	Immune cell	Regular	Microglia(CD45)
GSM2243875	glioblastoma	1001000178	Periphery	BT_S2	7	Immune cell	Regular	Microglia(CD45)
GSM2243876	glioblastoma	1001000178	Periphery	BT_S2	7	Immune cell	Regular	Microglia(CD45)
GSM2243877	glioblastoma	1001000178	Periphery	BT_S2	7	Immune cell	Regular	Microglia(CD45)
GSM2243878	glioblastoma	1001000178	Periphery	BT_S2	7	Immune cell	Regular	Microglia(CD45)
GSM2243879	glioblastoma	1001000178	Periphery	BT_S2	7	Immune cell	Regular	Microglia(CD45)
GSM2243880	glioblastoma	1001000178	Periphery	BT_S2	7	Immune cell	Regular	Microglia(CD45)
GSM2243881	glioblastoma	1001000178	Periphery	BT_S2	7	Immune cell	Regular	Microglia(CD45)
GSM2243882	glioblastoma	1001000178	Periphery	BT_S2	7	Immune cell	Regular	Microglia(CD45)
GSM2243883	glioblastoma	1001000178	Periphery	BT_S2	7	Immune cell	Regular	Microglia(CD45)
GSM2243884	glioblastoma	1001000178	Periphery	BT_S2	7	Immune cell	Regular	Microglia(CD45)
GSM2243885	glioblastoma	1001000178	Periphery	BT_S2	7	Immune cell	Regular	Microglia(CD45)
GSM2243886	glioblastoma	1001000178	Periphery	BT_S2	7	Immune cell	Regular	Microglia(CD45)
GSM2243887	glioblastoma	1001000178	Periphery	BT_S2	7	Immune cell	Regular	Microglia(CD45)
GSM2243888	glioblastoma	1001000178	Periphery	BT_S2	7	Immune cell	Regular	Microglia(CD45)
GSM2243889	glioblastoma	1001000178	Periphery	BT_S2	7	Immune cell	Regular	Microglia(CD45)
GSM2243890	glioblastoma	1001000178	Periphery	BT_S2	8	Immune cell	Regular	Microglia(CD45)
GSM2243891	glioblastoma	1001000178	Periphery	BT_S2	7	Immune cell	Regular	Microglia(CD45)
GSM2243892	glioblastoma	1001000178	Periphery	BT_S2	7	Immune cell	Regular	Microglia(CD45)
GSM2243893	glioblastoma	1001000178	Periphery	BT_S2	7	Immune cell	Regular	Microglia(CD45)
GSM2243894	glioblastoma	1001000178	Periphery	BT_S2	7	Immune cell	Regular	Microglia(CD45)
GSM2243895	glioblastoma	1001000178	Periphery	BT_S2	7	Immune cell	Regular	Microglia(CD45)
GSM2243896	glioblastoma	1001000178	Periphery	BT_S2	7	Immune cell	Regular	Microglia(CD45)
GSM2243897	glioblastoma	1001000178	Periphery	BT_S2	7	Immune cell	Regular	Microglia(CD45)
GSM2243898	glioblastoma	1001000178	Periphery	BT_S2	7	Immune cell	Regular	Microglia(CD45)
GSM2243899	glioblastoma	1001000178	Periphery	BT_S2	7	Immune cell	Regular	Microglia(CD45)
GSM2243900	glioblastoma	1001000178	Periphery	BT_S2	7	Immune cell	Regular	Microglia(CD45)
GSM2243901	glioblastoma	1001000178	Periphery	BT_S2	8	Immune cell	Regular	Microglia(CD45)
GSM2243902	glioblastoma	1001000178	Periphery	BT_S2	7	Immune cell	Regular	Microglia(CD45)
GSM2243903	glioblastoma	1001000178	Periphery	BT_S2	7	Immune cell	Regular	Microglia(CD45)
GSM2243904	glioblastoma	1001000178	Periphery	BT_S2	7	Immune cell	Regular	Microglia(CD45)
GSM2243905	glioblastoma	1001000178	Periphery	BT_S2	7	Immune cell	Regular	Microglia(CD45)
GSM2243906	glioblastoma	1001000178	Periphery	BT_S2	7	Immune cell	Regular	Microglia(CD45)
GSM2243907	glioblastoma	1001000178	Periphery	BT_S2	7	Immune cell	Regular	Microglia(CD45)
GSM2243908	glioblastoma	1001000178	Periphery	BT_S2	7	Immune cell	Regular	Microglia(CD45)
GSM2243909	glioblastoma	1001000178	Periphery	BT_S2	7	Immune cell	Regular	Microglia(CD45)
GSM2243910	glioblastoma	1001000178	Periphery	BT_S2	7	Immune cell	Regular	Microglia(CD45)
GSM2243911	glioblastoma	1001000178	Periphery	BT_S2	7	Immune cell	Regular	Microglia(CD45)
GSM2243912	glioblastoma	1001000178	Periphery	BT_S2	7	Immune cell	Regular	Microglia(CD45)
GSM2243913	glioblastoma	1001000178	Periphery	BT_S2	7	Immune cell	Regular	Microglia(CD45)
GSM2243914	glioblastoma	1001000178	Periphery	BT_S2	7	Immune cell	Regular	Microglia(CD45)
GSM2243915	glioblastoma	1001000178	Periphery	BT_S2	7	Immune cell	Regular	Microglia(CD45)
GSM2243916	glioblastoma	1001000178	Periphery	BT_S2	7	Immune cell	Regular	Microglia(CD45)
GSM2243917	glioblastoma	1001000178	Periphery	BT_S2	7	Immune cell	Regular	Microglia(CD45)
GSM2243918	glioblastoma	1001000178	Periphery	BT_S2	7	Immune cell	Regular	Microglia(CD45)
GSM2243919	glioblastoma	1001000178	Periphery	BT_S2	7	Immune cell	Regular	Microglia(CD45)
GSM2243920	glioblastoma	1001000178	Periphery	BT_S2	7	Immune cell	Regular	Microglia(CD45)
GSM2243921	glioblastoma	1001000178	Periphery	BT_S2	7	Immune cell	Regular	Microglia(CD45)
GSM2243922	glioblastoma	1001000178	Periphery	BT_S2	7	Immune cell	Regular	Microglia(CD45)
GSM2243923	glioblastoma	1001000178	Periphery	BT_S2	7	Immune cell	Regular	Microglia(CD45)
GSM2243924	glioblastoma	1001000178	Periphery	BT_S2	7	Immune cell	Regular	Microglia(CD45)
GSM2243925	glioblastoma	1001000178	Periphery	BT_S2	7	Immune cell	Regular	Microglia(CD45)
GSM2243926	glioblastoma	1001000178	Periphery	BT_S2	7	Immune cell	Regular	Microglia(CD45)
GSM2243927	glioblastoma	1001000178	Periphery	BT_S2	7	Immune cell	Regular	Microglia(CD45)
GSM2243928	glioblastoma	1001000178	Periphery	BT_S2	7	Immune cell	Regular	Microglia(CD45)
GSM2243929	glioblastoma	1001000178	Periphery	BT_S2	7	Immune cell	Regular	Microglia(CD45)
GSM2243930	glioblastoma	1001000178	Periphery	BT_S2	7	Immune cell	Regular	Microglia(CD45)
GSM2243931	glioblastoma	1001000178	Periphery	BT_S2	7	Immune cell	Regular	Microglia(CD45)
GSM2243932	glioblastoma	1001000178	Periphery	BT_S2	7	Immune cell	Regular	Microglia(CD45)
GSM2243933	glioblastoma	1001000178	Periphery	BT_S2	7	Immune cell	Regular	Microglia(CD45)
GSM2243934	glioblastoma	1001000178	Periphery	BT_S2	7	Immune cell	Regular	Microglia(CD45)
GSM2243935	glioblastoma	1001000178	Periphery	BT_S2	7	Immune cell	Regular	Microglia(CD45)
GSM2243936	glioblastoma	1001000178	Periphery	BT_S2	7	Immune cell	Regular	Microglia(CD45)
GSM2243937	glioblastoma	1001000178	Periphery	BT_S2	7	Immune cell	Regular	Microglia(CD45)
GSM2243938	glioblastoma	1001000178	Periphery	BT_S2	7	Immune cell	Regular	Microglia(CD45)
GSM2243939	glioblastoma	1001000179	Periphery	BT_S2	7	Immune cell	Regular	Microglia(CD45)
GSM2243940	glioblastoma	1001000179	Periphery	BT_S2	11	Neoplastic	Neoplastic	Microglia(CD45)
GSM2243941	glioblastoma	1001000179	Periphery	BT_S2	8	Immune cell	Regular	Microglia(CD45)
GSM2243942	glioblastoma	1001000179	Periphery	BT_S2	7	Immune cell	Regular	Microglia(CD45)
GSM2243943	glioblastoma	1001000179	Periphery	BT_S2	7	Immune cell	Regular	Microglia(CD45)
GSM2243944	glioblastoma	1001000179	Periphery	BT_S2	7	Immune cell	Regular	Microglia(CD45)
GSM2243945	glioblastoma	1001000179	Periphery	BT_S2	7	Immune cell	Regular	Microglia(CD45)
GSM2243946	glioblastoma	1001000179	Periphery	BT_S2	7	Immune cell	Regular	Microglia(CD45)
GSM2243947	glioblastoma	1001000179	Periphery	BT_S2	8	Immune cell	Regular	Microglia(CD45)
GSM2243948	glioblastoma	1001000179	Periphery	BT_S2	7	Immune cell	Regular	Microglia(CD45)
GSM2243949	glioblastoma	1001000179	Periphery	BT_S2	7	Immune cell	Regular	Microglia(CD45)
GSM2243950	glioblastoma	1001000179	Periphery	BT_S2	7	Immune cell	Regular	Microglia(CD45)
GSM2243951	glioblastoma	1001000179	Periphery	BT_S2	7	Immune cell	Regular	Microglia(CD45)
GSM2243952	glioblastoma	1001000179	Periphery	BT_S2	7	Immune cell	Regular	Microglia(CD45)
GSM2243953	glioblastoma	1001000179	Periphery	BT_S2	7	Immune cell	Regular	Microglia(CD45)
GSM2243954	glioblastoma	1001000179	Periphery	BT_S2	7	Immune cell	Regular	Microglia(CD45)
GSM2243955	glioblastoma	1001000179	Periphery	BT_S2	7	Immune cell	Regular	Microglia(CD45)
GSM2243956	glioblastoma	1001000179	Periphery	BT_S2	7	Immune cell	Regular	Microglia(CD45)
GSM2243957	glioblastoma	1001000179	Periphery	BT_S2	7	Immune cell	Regular	Microglia(CD45)
GSM2243958	glioblastoma	1001000179	Periphery	BT_S2	7	Immune cell	Regular	Microglia(CD45)
GSM2243959	glioblastoma	1001000179	Periphery	BT_S2	8	Immune cell	Regular	Microglia(CD45)
GSM2243960	glioblastoma	1001000179	Periphery	BT_S2	7	Immune cell	Regular	Microglia(CD45)
GSM2243961	glioblastoma	1001000179	Periphery	BT_S2	7	Immune cell	Regular	Microglia(CD45)
GSM2243962	glioblastoma	1001000179	Periphery	BT_S2	7	Immune cell	Regular	Microglia(CD45)
GSM2243963	glioblastoma	1001000179	Periphery	BT_S2	7	Immune cell	Regular	Microglia(CD45)
GSM2243964	glioblastoma	1001000179	Periphery	BT_S2	7	Immune cell	Regular	Microglia(CD45)
GSM2243965	glioblastoma	1001000179	Periphery	BT_S2	7	Immune cell	Regular	Microglia(CD45)
GSM2243966	glioblastoma	1001000179	Periphery	BT_S2	7	Immune cell	Regular	Microglia(CD45)
GSM2243967	glioblastoma	1001000179	Periphery	BT_S2	7	Immune cell	Regular	Microglia(CD45)
GSM2243968	glioblastoma	1001000179	Periphery	BT_S2	7	Immune cell	Regular	Microglia(CD45)
GSM2243969	glioblastoma	1001000179	Periphery	BT_S2	7	Immune cell	Regular	Microglia(CD45)
GSM2243970	glioblastoma	1001000179	Periphery	BT_S2	7	Immune cell	Regular	Microglia(CD45)
GSM2243971	glioblastoma	1001000179	Periphery	BT_S2	8	Immune cell	Regular	Microglia(CD45)
GSM2243972	glioblastoma	1001000179	Periphery	BT_S2	7	Immune cell	Regular	Microglia(CD45)
GSM2243973	glioblastoma	1001000179	Periphery	BT_S2	7	Immune cell	Regular	Microglia(CD45)
GSM2243974	glioblastoma	1001000179	Periphery	BT_S2	7	Immune cell	Regular	Microglia(CD45)
GSM2243975	glioblastoma	1001000179	Periphery	BT_S2	7	Immune cell	Regular	Microglia(CD45)
GSM2243976	glioblastoma	1001000179	Periphery	BT_S2	7	Immune cell	Regular	Microglia(CD45)
GSM2243977	glioblastoma	1001000179	Periphery	BT_S2	7	Immune cell	Regular	Microglia(CD45)
GSM2243978	glioblastoma	1001000179	Periphery	BT_S2	7	Immune cell	Regular	Microglia(CD45)
GSM2243979	glioblastoma	1001000179	Periphery	BT_S2	7	Immune cell	Regular	Microglia(CD45)
GSM2243980	glioblastoma	1001000179	Periphery	BT_S2	7	Immune cell	Regular	Microglia(CD45)
GSM2243981	glioblastoma	1001000179	Periphery	BT_S2	7	Immune cell	Regular	Microglia(CD45)
GSM2243982	glioblastoma	1001000179	Periphery	BT_S2	7	Immune cell	Regular	Microglia(CD45)
GSM2243983	glioblastoma	1001000179	Periphery	BT_S2	7	Immune cell	Regular	Microglia(CD45)
GSM2243984	glioblastoma	1001000179	Periphery	BT_S2	7	Immune cell	Regular	Microglia(CD45)
GSM2243985	glioblastoma	1001000179	Periphery	BT_S2	7	Immune cell	Regular	Microglia(CD45)
GSM2243986	glioblastoma	1001000179	Periphery	BT_S2	7	Immune cell	Regular	Microglia(CD45)
GSM2243987	glioblastoma	1001000179	Periphery	BT_S2	7	Immune cell	Regular	Microglia(CD45)
GSM2243988	glioblastoma	1001000179	Periphery	BT_S2	7	Immune cell	Regular	Microglia(CD45)
GSM2243989	glioblastoma	1001000179	Periphery	BT_S2	7	Immune cell	Regular	Microglia(CD45)
GSM2243990	glioblastoma	1001000179	Periphery	BT_S2	8	Immune cell	Regular	Microglia(CD45)
GSM2243991	glioblastoma	1001000179	Periphery	BT_S2	7	Immune cell	Regular	Microglia(CD45)
GSM2243992	glioblastoma	1001000179	Periphery	BT_S2	7	Immune cell	Regular	Microglia(CD45)
GSM2243993	glioblastoma	1001000179	Periphery	BT_S2	7	Immune cell	Regular	Microglia(CD45)
GSM2243994	glioblastoma	1001000179	Periphery	BT_S2	7	Immune cell	Regular	Microglia(CD45)
GSM2243995	glioblastoma	1001000179	Periphery	BT_S2	8	Immune cell	Regular	Microglia(CD45)
GSM2243996	glioblastoma	1001000179	Periphery	BT_S2	7	Immune cell	Regular	Microglia(CD45)
GSM2243997	glioblastoma	1001000179	Periphery	BT_S2	7	Immune cell	Regular	Microglia(CD45)
GSM2243998	glioblastoma	1001000179	Periphery	BT_S2	8	Immune cell	Regular	Microglia(CD45)
GSM2243999	glioblastoma	1001000179	Periphery	BT_S2	7	Immune cell	Regular	Microglia(CD45)
GSM2244000	glioblastoma	1001000179	Periphery	BT_S2	7	Immune cell	Regular	Microglia(CD45)
GSM2244001	glioblastoma	1001000179	Periphery	BT_S2	7	Immune cell	Regular	Microglia(CD45)
GSM2244002	glioblastoma	1001000179	Periphery	BT_S2	7	Immune cell	Regular	Microglia(CD45)
GSM2244003	glioblastoma	1001000179	Periphery	BT_S2	7	Immune cell	Regular	Microglia(CD45)
GSM2244004	glioblastoma	1001000179	Periphery	BT_S2	7	Immune cell	Regular	Microglia(CD45)
GSM2244005	glioblastoma	1001000179	Periphery	BT_S2	7	Immune cell	Regular	Microglia(CD45)
GSM2244006	glioblastoma	1001000179	Periphery	BT_S2	7	Immune cell	Regular	Microglia(CD45)
GSM2244007	glioblastoma	1001000179	Periphery	BT_S2	7	Immune cell	Regular	Microglia(CD45)
GSM2244008	glioblastoma	1001000179	Periphery	BT_S2	7	Immune cell	Regular	Microglia(CD45)
GSM2244009	glioblastoma	1001000179	Periphery	BT_S2	8	Immune cell	Regular	Microglia(CD45)
GSM2244010	glioblastoma	1001000179	Periphery	BT_S2	8	Immune cell	Regular	Microglia(CD45)
GSM2244011	glioblastoma	1001000179	Periphery	BT_S2	7	Immune cell	Regular	Microglia(CD45)
GSM2244012	glioblastoma	1001000179	Periphery	BT_S2	7	Immune cell	Regular	Microglia(CD45)
GSM2244013	glioblastoma	1001000179	Periphery	BT_S2	7	Immune cell	Regular	Microglia(CD45)
GSM2244014	glioblastoma	1001000179	Periphery	BT_S2	7	Immune cell	Regular	Microglia(CD45)
GSM2244015	glioblastoma	1001000179	Periphery	BT_S2	7	Immune cell	Regular	Microglia(CD45)
GSM2244016	glioblastoma	1001000179	Periphery	BT_S2	7	Immune cell	Regular	Microglia(CD45)
GSM2244017	glioblastoma	1001000179	Periphery	BT_S2	7	Immune cell	Regular	Microglia(CD45)
GSM2244018	glioblastoma	1001000179	Periphery	BT_S2	7	Immune cell	Regular	Microglia(CD45)
GSM2244019	glioblastoma	1001000179	Periphery	BT_S2	7	Immune cell	Regular	Microglia(CD45)
GSM2244020	glioblastoma	1001000179	Periphery	BT_S2	7	Immune cell	Regular	Microglia(CD45)
GSM2244021	glioblastoma	1001000179	Periphery	BT_S2	7	Immune cell	Regular	Microglia(CD45)
GSM2244022	glioblastoma	1001000179	Periphery	BT_S2	7	Immune cell	Regular	Microglia(CD45)
GSM2244023	glioblastoma	1001000179	Periphery	BT_S2	7	Immune cell	Regular	Microglia(CD45)
GSM2244024	glioblastoma	1001000179	Periphery	BT_S2	7	Immune cell	Regular	Microglia(CD45)
GSM2244025	glioblastoma	1001000179	Periphery	BT_S2	7	Immune cell	Regular	Microglia(CD45)
GSM2244026	glioblastoma	1001000179	Periphery	BT_S2	7	Immune cell	Regular	Microglia(CD45)
GSM2244027	glioblastoma	1001000179	Periphery	BT_S2	7	Immune cell	Regular	Microglia(CD45)
GSM2244028	glioblastoma	1001000179	Periphery	BT_S2	7	Immune cell	Regular	Microglia(CD45)
GSM2244029	glioblastoma	1001000179	Periphery	BT_S2	7	Immune cell	Regular	Microglia(CD45)
GSM2244030	glioblastoma	1001000179	Periphery	BT_S2	7	Immune cell	Regular	Microglia(CD45)
GSM2244031	glioblastoma	1001000180	Periphery	BT_S2	9	OPC	Regular	Astrocytes(HEPACAM)
GSM2244032	glioblastoma	1001000180	Periphery	BT_S2	9	OPC	Regular	Astrocytes(HEPACAM)
GSM2244033	glioblastoma	1001000180	Periphery	BT_S2	9	OPC	Regular	Astrocytes(HEPACAM)
GSM2244034	glioblastoma	1001000180	Periphery	BT_S2	9	OPC	Regular	Astrocytes(HEPACAM)
GSM2244035	glioblastoma	1001000180	Periphery	BT_S2	2	Oligodendrocyte	Regular	Astrocytes(HEPACAM)
GSM2244036	glioblastoma	1001000180	Periphery	BT_S2	2	Oligodendrocyte	Regular	Astrocytes(HEPACAM)
GSM2244037	glioblastoma	1001000180	Periphery	BT_S2	11	Neoplastic	Neoplastic	Astrocytes(HEPACAM)
GSM2244038	glioblastoma	1001000180	Periphery	BT_S2	10	Astocyte	Regular	Astrocytes(HEPACAM)
GSM2244039	glioblastoma	1001000180	Periphery	BT_S2	9	OPC	Regular	Astrocytes(HEPACAM)
GSM2244040	glioblastoma	1001000180	Periphery	BT_S2	10	Astocyte	Regular	Astrocytes(HEPACAM)
GSM2244041	glioblastoma	1001000180	Periphery	BT_S2	9	OPC	Regular	Astrocytes(HEPACAM)
GSM2244042	glioblastoma	1001000180	Periphery	BT_S2	11	Neoplastic	Neoplastic	Astrocytes(HEPACAM)
GSM2244043	glioblastoma	1001000180	Periphery	BT_S2	11	Neoplastic	Neoplastic	Astrocytes(HEPACAM)
GSM2244044	glioblastoma	1001000180	Periphery	BT_S2	11	Neoplastic	Neoplastic	Astrocytes(HEPACAM)
GSM2244045	glioblastoma	1001000180	Periphery	BT_S2	9	OPC	Regular	Astrocytes(HEPACAM)
GSM2244046	glioblastoma	1001000180	Periphery	BT_S2	9	OPC	Regular	Astrocytes(HEPACAM)
GSM2244047	glioblastoma	1001000180	Periphery	BT_S2	9	OPC	Regular	Astrocytes(HEPACAM)
GSM2244048	glioblastoma	1001000180	Periphery	BT_S2	9	OPC	Regular	Astrocytes(HEPACAM)
GSM2244049	glioblastoma	1001000180	Periphery	BT_S2	2	Oligodendrocyte	Regular	Astrocytes(HEPACAM)
GSM2244050	glioblastoma	1001000180	Periphery	BT_S2	11	Neoplastic	Neoplastic	Astrocytes(HEPACAM)
GSM2244051	glioblastoma	1001000180	Periphery	BT_S2	10	Astocyte	Regular	Astrocytes(HEPACAM)
GSM2244052	glioblastoma	1001000180	Periphery	BT_S2	2	Oligodendrocyte	Regular	Astrocytes(HEPACAM)
GSM2244053	glioblastoma	1001000180	Periphery	BT_S2	10	Astocyte	Regular	Astrocytes(HEPACAM)
GSM2244054	glioblastoma	1001000180	Periphery	BT_S2	9	OPC	Regular	Astrocytes(HEPACAM)
GSM2244055	glioblastoma	1001000180	Periphery	BT_S2	9	OPC	Regular	Astrocytes(HEPACAM)
GSM2244056	glioblastoma	1001000180	Periphery	BT_S2	9	OPC	Regular	Astrocytes(HEPACAM)
GSM2244057	glioblastoma	1001000180	Periphery	BT_S2	10	Astocyte	Regular	Astrocytes(HEPACAM)
GSM2244058	glioblastoma	1001000180	Periphery	BT_S2	9	OPC	Regular	Astrocytes(HEPACAM)
GSM2244059	glioblastoma	1001000180	Periphery	BT_S2	2	Oligodendrocyte	Regular	Astrocytes(HEPACAM)
GSM2244060	glioblastoma	1001000180	Periphery	BT_S2	9	OPC	Regular	Astrocytes(HEPACAM)
GSM2244061	glioblastoma	1001000180	Periphery	BT_S2	11	Neoplastic	Neoplastic	Astrocytes(HEPACAM)
GSM2244062	glioblastoma	1001000180	Periphery	BT_S2	9	OPC	Regular	Astrocytes(HEPACAM)
GSM2244063	glioblastoma	1001000180	Periphery	BT_S2	11	Neoplastic	Neoplastic	Astrocytes(HEPACAM)
GSM2244064	glioblastoma	1001000180	Periphery	BT_S2	9	OPC	Regular	Astrocytes(HEPACAM)
GSM2244065	glioblastoma	1001000180	Periphery	BT_S2	9	OPC	Regular	Astrocytes(HEPACAM)
GSM2244066	glioblastoma	1001000180	Periphery	BT_S2	11	Neoplastic	Neoplastic	Astrocytes(HEPACAM)
GSM2244067	glioblastoma	1001000180	Periphery	BT_S2	10	Astocyte	Regular	Astrocytes(HEPACAM)
GSM2244068	glioblastoma	1001000180	Periphery	BT_S2	11	Neoplastic	Neoplastic	Astrocytes(HEPACAM)
GSM2244069	glioblastoma	1001000180	Periphery	BT_S2	9	OPC	Regular	Astrocytes(HEPACAM)
GSM2244070	glioblastoma	1001000180	Periphery	BT_S2	11	Neoplastic	Neoplastic	Astrocytes(HEPACAM)
GSM2244071	glioblastoma	1001000180	Periphery	BT_S2	9	OPC	Regular	Astrocytes(HEPACAM)
GSM2244072	glioblastoma	1001000180	Periphery	BT_S2	9	OPC	Regular	Astrocytes(HEPACAM)
GSM2244073	glioblastoma	1001000180	Periphery	BT_S2	9	OPC	Regular	Astrocytes(HEPACAM)
GSM2244074	glioblastoma	1001000180	Periphery	BT_S2	9	OPC	Regular	Astrocytes(HEPACAM)
GSM2244075	glioblastoma	1001000180	Periphery	BT_S2	2	Oligodendrocyte	Regular	Astrocytes(HEPACAM)
GSM2244076	glioblastoma	1001000180	Periphery	BT_S2	9	OPC	Regular	Astrocytes(HEPACAM)
GSM2244077	glioblastoma	1001000180	Periphery	BT_S2	11	Neoplastic	Neoplastic	Astrocytes(HEPACAM)
GSM2244078	glioblastoma	1001000180	Periphery	BT_S2	10	Astocyte	Regular	Astrocytes(HEPACAM)
GSM2244079	glioblastoma	1001000180	Periphery	BT_S2	11	Neoplastic	Neoplastic	Astrocytes(HEPACAM)
GSM2244080	glioblastoma	1001000180	Periphery	BT_S2	11	Neoplastic	Neoplastic	Astrocytes(HEPACAM)
GSM2244081	glioblastoma	1001000180	Periphery	BT_S2	9	OPC	Regular	Astrocytes(HEPACAM)
GSM2244082	glioblastoma	1001000180	Periphery	BT_S2	10	Astocyte	Regular	Astrocytes(HEPACAM)
GSM2244083	glioblastoma	1001000180	Periphery	BT_S2	11	Neoplastic	Neoplastic	Astrocytes(HEPACAM)
GSM2244084	glioblastoma	1001000180	Periphery	BT_S2	9	OPC	Regular	Astrocytes(HEPACAM)
GSM2244085	glioblastoma	1001000180	Periphery	BT_S2	11	Neoplastic	Neoplastic	Astrocytes(HEPACAM)
GSM2244086	glioblastoma	1001000180	Periphery	BT_S2	9	OPC	Regular	Astrocytes(HEPACAM)
GSM2244087	glioblastoma	1001000180	Periphery	BT_S2	10	Astocyte	Regular	Astrocytes(HEPACAM)
GSM2244088	glioblastoma	1001000181	Periphery	BT_S2	11	Neoplastic	Neoplastic	Astrocytes(HEPACAM)
GSM2244089	glioblastoma	1001000181	Periphery	BT_S2	11	Neoplastic	Neoplastic	Astrocytes(HEPACAM)
GSM2244090	glioblastoma	1001000181	Periphery	BT_S2	9	OPC	Regular	Astrocytes(HEPACAM)
GSM2244091	glioblastoma	1001000181	Periphery	BT_S2	10	Astocyte	Regular	Astrocytes(HEPACAM)
GSM2244092	glioblastoma	1001000181	Periphery	BT_S2	9	OPC	Regular	Astrocytes(HEPACAM)
GSM2244093	glioblastoma	1001000181	Periphery	BT_S2	9	OPC	Regular	Astrocytes(HEPACAM)
GSM2244094	glioblastoma	1001000181	Periphery	BT_S2	9	OPC	Regular	Astrocytes(HEPACAM)
GSM2244095	glioblastoma	1001000181	Periphery	BT_S2	9	OPC	Regular	Astrocytes(HEPACAM)
GSM2244096	glioblastoma	1001000181	Periphery	BT_S2	11	Neoplastic	Neoplastic	Astrocytes(HEPACAM)
GSM2244097	glioblastoma	1001000181	Periphery	BT_S2	9	OPC	Regular	Astrocytes(HEPACAM)
GSM2244098	glioblastoma	1001000181	Periphery	BT_S2	9	OPC	Regular	Astrocytes(HEPACAM)
GSM2244099	glioblastoma	1001000181	Periphery	BT_S2	10	Astocyte	Regular	Astrocytes(HEPACAM)
GSM2244100	glioblastoma	1001000181	Periphery	BT_S2	9	OPC	Regular	Astrocytes(HEPACAM)
GSM2244101	glioblastoma	1001000181	Periphery	BT_S2	9	OPC	Regular	Astrocytes(HEPACAM)
GSM2244102	glioblastoma	1001000181	Periphery	BT_S2	11	Neoplastic	Neoplastic	Astrocytes(HEPACAM)
GSM2244103	glioblastoma	1001000181	Periphery	BT_S2	9	OPC	Regular	Astrocytes(HEPACAM)
GSM2244104	glioblastoma	1001000181	Periphery	BT_S2	9	OPC	Regular	Astrocytes(HEPACAM)
GSM2244105	glioblastoma	1001000181	Periphery	BT_S2	10	Astocyte	Regular	Astrocytes(HEPACAM)
GSM2244106	glioblastoma	1001000181	Periphery	BT_S2	10	Astocyte	Regular	Astrocytes(HEPACAM)
GSM2244107	glioblastoma	1001000181	Periphery	BT_S2	9	OPC	Regular	Astrocytes(HEPACAM)
GSM2244108	glioblastoma	1001000181	Periphery	BT_S2	10	Astocyte	Regular	Astrocytes(HEPACAM)
GSM2244109	glioblastoma	1001000181	Periphery	BT_S2	9	OPC	Regular	Astrocytes(HEPACAM)
GSM2244110	glioblastoma	1001000181	Periphery	BT_S2	9	OPC	Regular	Astrocytes(HEPACAM)
GSM2244111	glioblastoma	1001000181	Periphery	BT_S2	11	Neoplastic	Neoplastic	Astrocytes(HEPACAM)
GSM2244112	glioblastoma	1001000181	Periphery	BT_S2	9	OPC	Regular	Astrocytes(HEPACAM)
GSM2244113	glioblastoma	1001000181	Periphery	BT_S2	7	Immune cell	Regular	Astrocytes(HEPACAM)
GSM2244114	glioblastoma	1001000181	Periphery	BT_S2	9	OPC	Regular	Astrocytes(HEPACAM)
GSM2244115	glioblastoma	1001000181	Periphery	BT_S2	9	OPC	Regular	Astrocytes(HEPACAM)
GSM2244116	glioblastoma	1001000181	Periphery	BT_S2	9	OPC	Regular	Astrocytes(HEPACAM)
GSM2244117	glioblastoma	1001000181	Periphery	BT_S2	7	Immune cell	Regular	Astrocytes(HEPACAM)
GSM2244118	glioblastoma	1001000181	Periphery	BT_S2	11	Neoplastic	Neoplastic	Astrocytes(HEPACAM)
GSM2244119	glioblastoma	1001000181	Periphery	BT_S2	11	Neoplastic	Neoplastic	Astrocytes(HEPACAM)
GSM2244120	glioblastoma	1001000181	Periphery	BT_S2	9	OPC	Regular	Astrocytes(HEPACAM)
GSM2244121	glioblastoma	1001000181	Periphery	BT_S2	9	OPC	Regular	Astrocytes(HEPACAM)
GSM2244122	glioblastoma	1001000181	Periphery	BT_S2	9	OPC	Regular	Astrocytes(HEPACAM)
GSM2244123	glioblastoma	1001000181	Periphery	BT_S2	9	OPC	Regular	Astrocytes(HEPACAM)
GSM2244124	glioblastoma	1001000181	Periphery	BT_S2	10	Astocyte	Regular	Astrocytes(HEPACAM)
GSM2244125	glioblastoma	1001000181	Periphery	BT_S2	10	Astocyte	Regular	Astrocytes(HEPACAM)
GSM2244126	glioblastoma	1001000181	Periphery	BT_S2	7	Immune cell	Regular	Astrocytes(HEPACAM)
GSM2244127	glioblastoma	1001000181	Periphery	BT_S2	11	Neoplastic	Neoplastic	Astrocytes(HEPACAM)
GSM2244128	glioblastoma	1001000181	Periphery	BT_S2	9	OPC	Regular	Astrocytes(HEPACAM)
GSM2244129	glioblastoma	1001000181	Periphery	BT_S2	11	Neoplastic	Neoplastic	Astrocytes(HEPACAM)
GSM2244130	glioblastoma	1001000181	Periphery	BT_S2	11	Neoplastic	Neoplastic	Astrocytes(HEPACAM)
GSM2244131	glioblastoma	1001000181	Periphery	BT_S2	7	Immune cell	Regular	Astrocytes(HEPACAM)
GSM2244132	glioblastoma	1001000181	Periphery	BT_S2	9	OPC	Regular	Astrocytes(HEPACAM)
GSM2244133	glioblastoma	1001000181	Periphery	BT_S2	11	Neoplastic	Neoplastic	Astrocytes(HEPACAM)
GSM2244134	glioblastoma	1001000181	Periphery	BT_S2	9	OPC	Regular	Astrocytes(HEPACAM)
GSM2244135	glioblastoma	1001000181	Periphery	BT_S2	9	OPC	Regular	Astrocytes(HEPACAM)
GSM2244136	glioblastoma	1001000181	Periphery	BT_S2	9	OPC	Regular	Astrocytes(HEPACAM)
GSM2244137	glioblastoma	1001000181	Periphery	BT_S2	9	OPC	Regular	Astrocytes(HEPACAM)
GSM2244138	glioblastoma	1001000181	Periphery	BT_S2	11	Neoplastic	Neoplastic	Astrocytes(HEPACAM)
GSM2244139	glioblastoma	1001000181	Periphery	BT_S2	7	Immune cell	Regular	Astrocytes(HEPACAM)
GSM2244140	glioblastoma	1001000181	Periphery	BT_S2	7	Immune cell	Regular	Astrocytes(HEPACAM)
GSM2244141	glioblastoma	1001000181	Periphery	BT_S2	9	OPC	Regular	Astrocytes(HEPACAM)
GSM2244142	glioblastoma	1001000181	Periphery	BT_S2	10	Astocyte	Regular	Astrocytes(HEPACAM)
GSM2244143	glioblastoma	1001000181	Periphery	BT_S2	9	OPC	Regular	Astrocytes(HEPACAM)
GSM2244144	glioblastoma	1001000181	Periphery	BT_S2	9	OPC	Regular	Astrocytes(HEPACAM)
GSM2244145	glioblastoma	1001000181	Periphery	BT_S2	9	OPC	Regular	Astrocytes(HEPACAM)
GSM2244146	glioblastoma	1001000181	Periphery	BT_S2	9	OPC	Regular	Astrocytes(HEPACAM)
GSM2244147	glioblastoma	1001000181	Periphery	BT_S2	11	Neoplastic	Neoplastic	Astrocytes(HEPACAM)
GSM2244148	glioblastoma	1001000181	Periphery	BT_S2	2	Oligodendrocyte	Regular	Astrocytes(HEPACAM)
GSM2244149	glioblastoma	1001000182	Tumor	BT_S2	11	Neoplastic	Neoplastic	Astrocytes(HEPACAM)
GSM2244150	glioblastoma	1001000182	Tumor	BT_S2	11	Neoplastic	Neoplastic	Astrocytes(HEPACAM)
GSM2244151	glioblastoma	1001000182	Tumor	BT_S2	11	Neoplastic	Neoplastic	Astrocytes(HEPACAM)
GSM2244152	glioblastoma	1001000182	Tumor	BT_S2	11	Neoplastic	Neoplastic	Astrocytes(HEPACAM)
GSM2244153	glioblastoma	1001000182	Tumor	BT_S2	11	Neoplastic	Neoplastic	Astrocytes(HEPACAM)
GSM2244154	glioblastoma	1001000182	Tumor	BT_S2	11	Neoplastic	Neoplastic	Astrocytes(HEPACAM)
GSM2244155	glioblastoma	1001000182	Tumor	BT_S2	11	Neoplastic	Neoplastic	Astrocytes(HEPACAM)
GSM2244156	glioblastoma	1001000182	Tumor	BT_S2	11	Neoplastic	Neoplastic	Astrocytes(HEPACAM)
GSM2244157	glioblastoma	1001000182	Tumor	BT_S2	11	Neoplastic	Neoplastic	Astrocytes(HEPACAM)
GSM2244158	glioblastoma	1001000182	Tumor	BT_S2	11	Neoplastic	Neoplastic	Astrocytes(HEPACAM)
GSM2244159	glioblastoma	1001000182	Tumor	BT_S2	11	Neoplastic	Neoplastic	Astrocytes(HEPACAM)
GSM2244160	glioblastoma	1001000182	Tumor	BT_S2	11	Neoplastic	Neoplastic	Astrocytes(HEPACAM)
GSM2244161	glioblastoma	1001000182	Tumor	BT_S2	11	Neoplastic	Neoplastic	Astrocytes(HEPACAM)
GSM2244162	glioblastoma	1001000182	Tumor	BT_S2	11	Neoplastic	Neoplastic	Astrocytes(HEPACAM)
GSM2244163	glioblastoma	1001000182	Tumor	BT_S2	11	Neoplastic	Neoplastic	Astrocytes(HEPACAM)
GSM2244164	glioblastoma	1001000182	Tumor	BT_S2	11	Neoplastic	Neoplastic	Astrocytes(HEPACAM)
GSM2244165	glioblastoma	1001000182	Tumor	BT_S2	11	Neoplastic	Neoplastic	Astrocytes(HEPACAM)
GSM2244166	glioblastoma	1001000182	Tumor	BT_S2	11	Neoplastic	Neoplastic	Astrocytes(HEPACAM)
GSM2244167	glioblastoma	1001000182	Tumor	BT_S2	11	Neoplastic	Neoplastic	Astrocytes(HEPACAM)
GSM2244168	glioblastoma	1001000182	Tumor	BT_S2	11	Neoplastic	Neoplastic	Astrocytes(HEPACAM)
GSM2244169	glioblastoma	1001000182	Tumor	BT_S2	11	Neoplastic	Neoplastic	Astrocytes(HEPACAM)
GSM2244170	glioblastoma	1001000182	Tumor	BT_S2	11	Neoplastic	Neoplastic	Astrocytes(HEPACAM)
GSM2244171	glioblastoma	1001000182	Tumor	BT_S2	11	Neoplastic	Neoplastic	Astrocytes(HEPACAM)
GSM2244172	glioblastoma	1001000182	Tumor	BT_S2	11	Neoplastic	Neoplastic	Astrocytes(HEPACAM)
GSM2244173	glioblastoma	1001000182	Tumor	BT_S2	11	Neoplastic	Neoplastic	Astrocytes(HEPACAM)
GSM2244174	glioblastoma	1001000182	Tumor	BT_S2	11	Neoplastic	Neoplastic	Astrocytes(HEPACAM)
GSM2244175	glioblastoma	1001000182	Tumor	BT_S2	11	Neoplastic	Neoplastic	Astrocytes(HEPACAM)
GSM2244176	glioblastoma	1001000182	Tumor	BT_S2	11	Neoplastic	Neoplastic	Astrocytes(HEPACAM)
GSM2244177	glioblastoma	1001000182	Tumor	BT_S2	11	Neoplastic	Neoplastic	Astrocytes(HEPACAM)
GSM2244178	glioblastoma	1001000182	Tumor	BT_S2	11	Neoplastic	Neoplastic	Astrocytes(HEPACAM)
GSM2244179	glioblastoma	1001000182	Tumor	BT_S2	11	Neoplastic	Neoplastic	Astrocytes(HEPACAM)
GSM2244180	glioblastoma	1001000182	Tumor	BT_S2	11	Neoplastic	Neoplastic	Astrocytes(HEPACAM)
GSM2244181	glioblastoma	1001000182	Tumor	BT_S2	11	Neoplastic	Neoplastic	Astrocytes(HEPACAM)
GSM2244182	glioblastoma	1001000182	Tumor	BT_S2	11	Neoplastic	Neoplastic	Astrocytes(HEPACAM)
GSM2244183	glioblastoma	1001000182	Tumor	BT_S2	11	Neoplastic	Neoplastic	Astrocytes(HEPACAM)
GSM2244184	glioblastoma	1001000182	Tumor	BT_S2	11	Neoplastic	Neoplastic	Astrocytes(HEPACAM)
GSM2244185	glioblastoma	1001000182	Tumor	BT_S2	11	Neoplastic	Neoplastic	Astrocytes(HEPACAM)
GSM2244186	glioblastoma	1001000182	Tumor	BT_S2	11	Neoplastic	Neoplastic	Astrocytes(HEPACAM)
GSM2244187	glioblastoma	1001000182	Tumor	BT_S2	11	Neoplastic	Neoplastic	Astrocytes(HEPACAM)
GSM2244188	glioblastoma	1001000182	Tumor	BT_S2	11	Neoplastic	Neoplastic	Astrocytes(HEPACAM)
GSM2244189	glioblastoma	1001000182	Tumor	BT_S2	11	Neoplastic	Neoplastic	Astrocytes(HEPACAM)
GSM2244190	glioblastoma	1001000182	Tumor	BT_S2	11	Neoplastic	Neoplastic	Astrocytes(HEPACAM)
GSM2244191	glioblastoma	1001000182	Tumor	BT_S2	11	Neoplastic	Neoplastic	Astrocytes(HEPACAM)
GSM2244192	glioblastoma	1001000182	Tumor	BT_S2	11	Neoplastic	Neoplastic	Astrocytes(HEPACAM)
GSM2244193	glioblastoma	1001000182	Tumor	BT_S2	11	Neoplastic	Neoplastic	Astrocytes(HEPACAM)
GSM2244194	glioblastoma	1001000182	Tumor	BT_S2	11	Neoplastic	Neoplastic	Astrocytes(HEPACAM)
GSM2244195	glioblastoma	1001000182	Tumor	BT_S2	11	Neoplastic	Neoplastic	Astrocytes(HEPACAM)
GSM2244196	glioblastoma	1001000182	Tumor	BT_S2	11	Neoplastic	Neoplastic	Astrocytes(HEPACAM)
GSM2244197	glioblastoma	1001000182	Tumor	BT_S2	11	Neoplastic	Neoplastic	Astrocytes(HEPACAM)
GSM2244198	glioblastoma	1001000182	Tumor	BT_S2	11	Neoplastic	Neoplastic	Astrocytes(HEPACAM)
GSM2244199	glioblastoma	1001000182	Tumor	BT_S2	11	Neoplastic	Neoplastic	Astrocytes(HEPACAM)
GSM2244200	glioblastoma	1001000182	Tumor	BT_S2	11	Neoplastic	Neoplastic	Astrocytes(HEPACAM)
GSM2244201	glioblastoma	1001000182	Tumor	BT_S2	9	OPC	Regular	Astrocytes(HEPACAM)
GSM2244202	glioblastoma	1001000182	Tumor	BT_S2	11	Neoplastic	Neoplastic	Astrocytes(HEPACAM)
GSM2244203	glioblastoma	1001000182	Tumor	BT_S2	11	Neoplastic	Neoplastic	Astrocytes(HEPACAM)
GSM2244204	glioblastoma	1001000182	Tumor	BT_S2	11	Neoplastic	Neoplastic	Astrocytes(HEPACAM)
GSM2244205	glioblastoma	1001000182	Tumor	BT_S2	11	Neoplastic	Neoplastic	Astrocytes(HEPACAM)
GSM2244206	glioblastoma	1001000182	Tumor	BT_S2	2	Oligodendrocyte	Regular	Astrocytes(HEPACAM)
GSM2244207	glioblastoma	1001000182	Tumor	BT_S2	11	Neoplastic	Neoplastic	Astrocytes(HEPACAM)
GSM2244208	glioblastoma	1001000182	Tumor	BT_S2	11	Neoplastic	Neoplastic	Astrocytes(HEPACAM)
GSM2244209	glioblastoma	1001000182	Tumor	BT_S2	11	Neoplastic	Neoplastic	Astrocytes(HEPACAM)
GSM2244210	glioblastoma	1001000182	Tumor	BT_S2	11	Neoplastic	Neoplastic	Astrocytes(HEPACAM)
GSM2244211	glioblastoma	1001000182	Tumor	BT_S2	11	Neoplastic	Neoplastic	Astrocytes(HEPACAM)
GSM2244212	glioblastoma	1001000182	Tumor	BT_S2	11	Neoplastic	Neoplastic	Astrocytes(HEPACAM)
GSM2244213	glioblastoma	1001000182	Tumor	BT_S2	11	Neoplastic	Neoplastic	Astrocytes(HEPACAM)
GSM2244214	glioblastoma	1001000182	Tumor	BT_S2	11	Neoplastic	Neoplastic	Astrocytes(HEPACAM)
GSM2244215	glioblastoma	1001000182	Tumor	BT_S2	11	Neoplastic	Neoplastic	Astrocytes(HEPACAM)
GSM2244216	glioblastoma	1001000182	Tumor	BT_S2	11	Neoplastic	Neoplastic	Astrocytes(HEPACAM)
GSM2244217	glioblastoma	1001000182	Tumor	BT_S2	11	Neoplastic	Neoplastic	Astrocytes(HEPACAM)
GSM2244218	glioblastoma	1001000182	Tumor	BT_S2	11	Neoplastic	Neoplastic	Astrocytes(HEPACAM)
GSM2244219	glioblastoma	1001000182	Tumor	BT_S2	11	Neoplastic	Neoplastic	Astrocytes(HEPACAM)
GSM2244220	glioblastoma	1001000182	Tumor	BT_S2	9	OPC	Regular	Astrocytes(HEPACAM)
GSM2244221	glioblastoma	1001000182	Tumor	BT_S2	11	Neoplastic	Neoplastic	Astrocytes(HEPACAM)
GSM2244222	glioblastoma	1001000182	Tumor	BT_S2	11	Neoplastic	Neoplastic	Astrocytes(HEPACAM)
GSM2244223	glioblastoma	1001000182	Tumor	BT_S2	11	Neoplastic	Neoplastic	Astrocytes(HEPACAM)
GSM2244224	glioblastoma	1001000183	Tumor	BT_S2	11	Neoplastic	Neoplastic	Astrocytes(HEPACAM)
GSM2244225	glioblastoma	1001000183	Tumor	BT_S2	11	Neoplastic	Neoplastic	Astrocytes(HEPACAM)
GSM2244226	glioblastoma	1001000183	Tumor	BT_S2	11	Neoplastic	Neoplastic	Astrocytes(HEPACAM)
GSM2244227	glioblastoma	1001000183	Tumor	BT_S2	11	Neoplastic	Neoplastic	Astrocytes(HEPACAM)
GSM2244228	glioblastoma	1001000183	Tumor	BT_S2	11	Neoplastic	Neoplastic	Astrocytes(HEPACAM)
GSM2244229	glioblastoma	1001000183	Tumor	BT_S2	11	Neoplastic	Neoplastic	Astrocytes(HEPACAM)
GSM2244230	glioblastoma	1001000183	Tumor	BT_S2	11	Neoplastic	Neoplastic	Astrocytes(HEPACAM)
GSM2244231	glioblastoma	1001000183	Tumor	BT_S2	11	Neoplastic	Neoplastic	Astrocytes(HEPACAM)
GSM2244232	glioblastoma	1001000183	Tumor	BT_S2	11	Neoplastic	Neoplastic	Astrocytes(HEPACAM)
GSM2244233	glioblastoma	1001000183	Tumor	BT_S2	11	Neoplastic	Neoplastic	Astrocytes(HEPACAM)
GSM2244234	glioblastoma	1001000183	Tumor	BT_S2	9	OPC	Regular	Astrocytes(HEPACAM)
GSM2244235	glioblastoma	1001000183	Tumor	BT_S2	11	Neoplastic	Neoplastic	Astrocytes(HEPACAM)
GSM2244236	glioblastoma	1001000183	Tumor	BT_S2	11	Neoplastic	Neoplastic	Astrocytes(HEPACAM)
GSM2244237	glioblastoma	1001000183	Tumor	BT_S2	11	Neoplastic	Neoplastic	Astrocytes(HEPACAM)
GSM2244238	glioblastoma	1001000183	Tumor	BT_S2	11	Neoplastic	Neoplastic	Astrocytes(HEPACAM)
GSM2244239	glioblastoma	1001000183	Tumor	BT_S2	11	Neoplastic	Neoplastic	Astrocytes(HEPACAM)
GSM2244240	glioblastoma	1001000183	Tumor	BT_S2	11	Neoplastic	Neoplastic	Astrocytes(HEPACAM)
GSM2244241	glioblastoma	1001000183	Tumor	BT_S2	11	Neoplastic	Neoplastic	Astrocytes(HEPACAM)
GSM2244242	glioblastoma	1001000183	Tumor	BT_S2	11	Neoplastic	Neoplastic	Astrocytes(HEPACAM)
GSM2244243	glioblastoma	1001000183	Tumor	BT_S2	11	Neoplastic	Neoplastic	Astrocytes(HEPACAM)
GSM2244244	glioblastoma	1001000183	Tumor	BT_S2	11	Neoplastic	Neoplastic	Astrocytes(HEPACAM)
GSM2244245	glioblastoma	1001000183	Tumor	BT_S2	11	Neoplastic	Neoplastic	Astrocytes(HEPACAM)
GSM2244246	glioblastoma	1001000183	Tumor	BT_S2	11	Neoplastic	Neoplastic	Astrocytes(HEPACAM)
GSM2244247	glioblastoma	1001000183	Tumor	BT_S2	11	Neoplastic	Neoplastic	Astrocytes(HEPACAM)
GSM2244248	glioblastoma	1001000183	Tumor	BT_S2	11	Neoplastic	Neoplastic	Astrocytes(HEPACAM)
GSM2244249	glioblastoma	1001000183	Tumor	BT_S2	11	Neoplastic	Neoplastic	Astrocytes(HEPACAM)
GSM2244250	glioblastoma	1001000183	Tumor	BT_S2	11	Neoplastic	Neoplastic	Astrocytes(HEPACAM)
GSM2244251	glioblastoma	1001000183	Tumor	BT_S2	11	Neoplastic	Neoplastic	Astrocytes(HEPACAM)
GSM2244252	glioblastoma	1001000183	Tumor	BT_S2	11	Neoplastic	Neoplastic	Astrocytes(HEPACAM)
GSM2244253	glioblastoma	1001000183	Tumor	BT_S2	11	Neoplastic	Neoplastic	Astrocytes(HEPACAM)
GSM2244254	glioblastoma	1001000183	Tumor	BT_S2	11	Neoplastic	Neoplastic	Astrocytes(HEPACAM)
GSM2244255	glioblastoma	1001000183	Tumor	BT_S2	11	Neoplastic	Neoplastic	Astrocytes(HEPACAM)
GSM2244256	glioblastoma	1001000183	Tumor	BT_S2	11	Neoplastic	Neoplastic	Astrocytes(HEPACAM)
GSM2244257	glioblastoma	1001000183	Tumor	BT_S2	11	Neoplastic	Neoplastic	Astrocytes(HEPACAM)
GSM2244258	glioblastoma	1001000183	Tumor	BT_S2	11	Neoplastic	Neoplastic	Astrocytes(HEPACAM)
GSM2244259	glioblastoma	1001000183	Tumor	BT_S2	11	Neoplastic	Neoplastic	Astrocytes(HEPACAM)
GSM2244260	glioblastoma	1001000183	Tumor	BT_S2	11	Neoplastic	Neoplastic	Astrocytes(HEPACAM)
GSM2244261	glioblastoma	1001000183	Tumor	BT_S2	11	Neoplastic	Neoplastic	Astrocytes(HEPACAM)
GSM2244262	glioblastoma	1001000183	Tumor	BT_S2	11	Neoplastic	Neoplastic	Astrocytes(HEPACAM)
GSM2244263	glioblastoma	1001000183	Tumor	BT_S2	11	Neoplastic	Neoplastic	Astrocytes(HEPACAM)
GSM2244264	glioblastoma	1001000183	Tumor	BT_S2	11	Neoplastic	Neoplastic	Astrocytes(HEPACAM)
GSM2244265	glioblastoma	1001000183	Tumor	BT_S2	11	Neoplastic	Neoplastic	Astrocytes(HEPACAM)
GSM2244266	glioblastoma	1001000183	Tumor	BT_S2	11	Neoplastic	Neoplastic	Astrocytes(HEPACAM)
GSM2244267	glioblastoma	1001000183	Tumor	BT_S2	11	Neoplastic	Neoplastic	Astrocytes(HEPACAM)
GSM2244268	glioblastoma	1001000183	Tumor	BT_S2	11	Neoplastic	Neoplastic	Astrocytes(HEPACAM)
GSM2244269	glioblastoma	1001000183	Tumor	BT_S2	11	Neoplastic	Neoplastic	Astrocytes(HEPACAM)
GSM2244270	glioblastoma	1001000183	Tumor	BT_S2	11	Neoplastic	Neoplastic	Astrocytes(HEPACAM)
GSM2244271	glioblastoma	1001000183	Tumor	BT_S2	11	Neoplastic	Neoplastic	Astrocytes(HEPACAM)
GSM2244272	glioblastoma	1001000183	Tumor	BT_S2	11	Neoplastic	Neoplastic	Astrocytes(HEPACAM)
GSM2244273	glioblastoma	1001000183	Tumor	BT_S2	11	Neoplastic	Neoplastic	Astrocytes(HEPACAM)
GSM2244274	glioblastoma	1001000183	Tumor	BT_S2	11	Neoplastic	Neoplastic	Astrocytes(HEPACAM)
GSM2244275	glioblastoma	1001000183	Tumor	BT_S2	11	Neoplastic	Neoplastic	Astrocytes(HEPACAM)
GSM2244276	glioblastoma	1001000183	Tumor	BT_S2	11	Neoplastic	Neoplastic	Astrocytes(HEPACAM)
GSM2244277	glioblastoma	1001000183	Tumor	BT_S2	11	Neoplastic	Neoplastic	Astrocytes(HEPACAM)
GSM2244278	glioblastoma	1001000183	Tumor	BT_S2	11	Neoplastic	Neoplastic	Astrocytes(HEPACAM)
GSM2244279	glioblastoma	1001000183	Tumor	BT_S2	11	Neoplastic	Neoplastic	Astrocytes(HEPACAM)
GSM2244280	glioblastoma	1001000183	Tumor	BT_S2	11	Neoplastic	Neoplastic	Astrocytes(HEPACAM)
GSM2244281	glioblastoma	1001000183	Tumor	BT_S2	11	Neoplastic	Neoplastic	Astrocytes(HEPACAM)
GSM2244282	glioblastoma	1001000183	Tumor	BT_S2	1	Neoplastic	Neoplastic	Astrocytes(HEPACAM)
GSM2244283	glioblastoma	1001000183	Tumor	BT_S2	11	Neoplastic	Neoplastic	Astrocytes(HEPACAM)
GSM2244284	glioblastoma	1001000183	Tumor	BT_S2	11	Neoplastic	Neoplastic	Astrocytes(HEPACAM)
GSM2244285	glioblastoma	1001000183	Tumor	BT_S2	11	Neoplastic	Neoplastic	Astrocytes(HEPACAM)
GSM2244286	glioblastoma	1001000183	Tumor	BT_S2	11	Neoplastic	Neoplastic	Astrocytes(HEPACAM)
GSM2244287	glioblastoma	1001000183	Tumor	BT_S2	11	Neoplastic	Neoplastic	Astrocytes(HEPACAM)
GSM2244288	glioblastoma	1001000183	Tumor	BT_S2	11	Neoplastic	Neoplastic	Astrocytes(HEPACAM)
GSM2244289	glioblastoma	1001000183	Tumor	BT_S2	11	Neoplastic	Neoplastic	Astrocytes(HEPACAM)
GSM2244290	glioblastoma	1001000183	Tumor	BT_S2	11	Neoplastic	Neoplastic	Astrocytes(HEPACAM)
GSM2244291	glioblastoma	1001000183	Tumor	BT_S2	11	Neoplastic	Neoplastic	Astrocytes(HEPACAM)
GSM2244292	glioblastoma	1001000183	Tumor	BT_S2	11	Neoplastic	Neoplastic	Astrocytes(HEPACAM)
GSM2244293	glioblastoma	1001000183	Tumor	BT_S2	11	Neoplastic	Neoplastic	Astrocytes(HEPACAM)
GSM2244294	glioblastoma	1001000183	Tumor	BT_S2	11	Neoplastic	Neoplastic	Astrocytes(HEPACAM)
GSM2244295	glioblastoma	1001000183	Tumor	BT_S2	11	Neoplastic	Neoplastic	Astrocytes(HEPACAM)
GSM2244296	glioblastoma	1001000183	Tumor	BT_S2	11	Neoplastic	Neoplastic	Astrocytes(HEPACAM)
GSM2244297	glioblastoma	1001000183	Tumor	BT_S2	11	Neoplastic	Neoplastic	Astrocytes(HEPACAM)
GSM2244298	glioblastoma	1001000183	Tumor	BT_S2	11	Neoplastic	Neoplastic	Astrocytes(HEPACAM)
GSM2244299	glioblastoma	1001000183	Tumor	BT_S2	11	Neoplastic	Neoplastic	Astrocytes(HEPACAM)
GSM2244300	glioblastoma	1001000183	Tumor	BT_S2	11	Neoplastic	Neoplastic	Astrocytes(HEPACAM)
GSM2244301	glioblastoma	1001000183	Tumor	BT_S2	11	Neoplastic	Neoplastic	Astrocytes(HEPACAM)
GSM2244302	glioblastoma	1001000184	Tumor	BT_S2	11	Neoplastic	Neoplastic	Neurons(Thy1)
GSM2244303	glioblastoma	1001000184	Tumor	BT_S2	11	Neoplastic	Neoplastic	Neurons(Thy1)
GSM2244304	glioblastoma	1001000184	Tumor	BT_S2	11	Neoplastic	Neoplastic	Neurons(Thy1)
GSM2244305	glioblastoma	1001000184	Tumor	BT_S2	11	Neoplastic	Neoplastic	Neurons(Thy1)
GSM2244306	glioblastoma	1001000184	Tumor	BT_S2	11	Neoplastic	Neoplastic	Neurons(Thy1)
GSM2244307	glioblastoma	1001000184	Tumor	BT_S2	11	Neoplastic	Neoplastic	Neurons(Thy1)
GSM2244308	glioblastoma	1001000184	Tumor	BT_S2	11	Neoplastic	Neoplastic	Neurons(Thy1)
GSM2244309	glioblastoma	1001000184	Tumor	BT_S2	11	Neoplastic	Neoplastic	Neurons(Thy1)
GSM2244310	glioblastoma	1001000184	Tumor	BT_S2	9	OPC	Regular	Neurons(Thy1)
GSM2244311	glioblastoma	1001000184	Tumor	BT_S2	11	Neoplastic	Neoplastic	Neurons(Thy1)
GSM2244312	glioblastoma	1001000184	Tumor	BT_S2	11	Neoplastic	Neoplastic	Neurons(Thy1)
GSM2244313	glioblastoma	1001000184	Tumor	BT_S2	11	Neoplastic	Neoplastic	Neurons(Thy1)
GSM2244314	glioblastoma	1001000184	Tumor	BT_S2	11	Neoplastic	Neoplastic	Neurons(Thy1)
GSM2244315	glioblastoma	1001000184	Tumor	BT_S2	11	Neoplastic	Neoplastic	Neurons(Thy1)
GSM2244316	glioblastoma	1001000184	Tumor	BT_S2	11	Neoplastic	Neoplastic	Neurons(Thy1)
GSM2244317	glioblastoma	1001000184	Tumor	BT_S2	11	Neoplastic	Neoplastic	Neurons(Thy1)
GSM2244318	glioblastoma	1001000184	Tumor	BT_S2	11	Neoplastic	Neoplastic	Neurons(Thy1)
GSM2244319	glioblastoma	1001000184	Tumor	BT_S2	9	OPC	Regular	Neurons(Thy1)
GSM2244320	glioblastoma	1001000184	Tumor	BT_S2	11	Neoplastic	Neoplastic	Neurons(Thy1)
GSM2244321	glioblastoma	1001000184	Tumor	BT_S2	11	Neoplastic	Neoplastic	Neurons(Thy1)
GSM2244322	glioblastoma	1001000184	Tumor	BT_S2	11	Neoplastic	Neoplastic	Neurons(Thy1)
GSM2244323	glioblastoma	1001000184	Tumor	BT_S2	11	Neoplastic	Neoplastic	Neurons(Thy1)
GSM2244324	glioblastoma	1001000184	Tumor	BT_S2	11	Neoplastic	Neoplastic	Neurons(Thy1)
GSM2244325	glioblastoma	1001000184	Tumor	BT_S2	11	Neoplastic	Neoplastic	Neurons(Thy1)
GSM2244326	glioblastoma	1001000184	Tumor	BT_S2	11	Neoplastic	Neoplastic	Neurons(Thy1)
GSM2244327	glioblastoma	1001000184	Tumor	BT_S2	11	Neoplastic	Neoplastic	Neurons(Thy1)
GSM2244328	glioblastoma	1001000184	Tumor	BT_S2	11	Neoplastic	Neoplastic	Neurons(Thy1)
GSM2244329	glioblastoma	1001000184	Tumor	BT_S2	11	Neoplastic	Neoplastic	Neurons(Thy1)
GSM2244330	glioblastoma	1001000184	Tumor	BT_S2	11	Neoplastic	Neoplastic	Neurons(Thy1)
GSM2244331	glioblastoma	1001000184	Tumor	BT_S2	11	Neoplastic	Neoplastic	Neurons(Thy1)
GSM2244332	glioblastoma	1001000184	Tumor	BT_S2	11	Neoplastic	Neoplastic	Neurons(Thy1)
GSM2244333	glioblastoma	1001000184	Tumor	BT_S2	11	Neoplastic	Neoplastic	Neurons(Thy1)
GSM2244334	glioblastoma	1001000184	Tumor	BT_S2	9	OPC	Regular	Neurons(Thy1)
GSM2244335	glioblastoma	1001000184	Tumor	BT_S2	11	Neoplastic	Neoplastic	Neurons(Thy1)
GSM2244336	glioblastoma	1001000184	Tumor	BT_S2	11	Neoplastic	Neoplastic	Neurons(Thy1)
GSM2244337	glioblastoma	1001000184	Tumor	BT_S2	11	Neoplastic	Neoplastic	Neurons(Thy1)
GSM2244338	glioblastoma	1001000184	Tumor	BT_S2	8	Immune cell	Regular	Neurons(Thy1)
GSM2244339	glioblastoma	1001000184	Tumor	BT_S2	9	OPC	Regular	Neurons(Thy1)
GSM2244340	glioblastoma	1001000184	Tumor	BT_S2	11	Neoplastic	Neoplastic	Neurons(Thy1)
GSM2244341	glioblastoma	1001000184	Tumor	BT_S2	11	Neoplastic	Neoplastic	Neurons(Thy1)
GSM2244342	glioblastoma	1001000184	Tumor	BT_S2	11	Neoplastic	Neoplastic	Neurons(Thy1)
GSM2244343	glioblastoma	1001000184	Tumor	BT_S2	11	Neoplastic	Neoplastic	Neurons(Thy1)
GSM2244344	glioblastoma	1001000184	Tumor	BT_S2	11	Neoplastic	Neoplastic	Neurons(Thy1)
GSM2244345	glioblastoma	1001000184	Tumor	BT_S2	11	Neoplastic	Neoplastic	Neurons(Thy1)
GSM2244346	glioblastoma	1001000184	Tumor	BT_S2	11	Neoplastic	Neoplastic	Neurons(Thy1)
GSM2244347	glioblastoma	1001000184	Tumor	BT_S2	11	Neoplastic	Neoplastic	Neurons(Thy1)
GSM2244348	glioblastoma	1001000184	Tumor	BT_S2	11	Neoplastic	Neoplastic	Neurons(Thy1)
GSM2244349	glioblastoma	1001000184	Tumor	BT_S2	9	OPC	Regular	Neurons(Thy1)
GSM2244350	glioblastoma	1001000184	Tumor	BT_S2	11	Neoplastic	Neoplastic	Neurons(Thy1)
GSM2244351	glioblastoma	1001000184	Tumor	BT_S2	11	Neoplastic	Neoplastic	Neurons(Thy1)
GSM2244352	glioblastoma	1001000184	Tumor	BT_S2	11	Neoplastic	Neoplastic	Neurons(Thy1)
GSM2244353	glioblastoma	1001000184	Tumor	BT_S2	11	Neoplastic	Neoplastic	Neurons(Thy1)
GSM2244354	glioblastoma	1001000184	Tumor	BT_S2	11	Neoplastic	Neoplastic	Neurons(Thy1)
GSM2244355	glioblastoma	1001000184	Tumor	BT_S2	11	Neoplastic	Neoplastic	Neurons(Thy1)
GSM2244356	glioblastoma	1001000184	Tumor	BT_S2	11	Neoplastic	Neoplastic	Neurons(Thy1)
GSM2244357	glioblastoma	1001000184	Tumor	BT_S2	9	OPC	Regular	Neurons(Thy1)
GSM2244358	glioblastoma	1001000184	Tumor	BT_S2	11	Neoplastic	Neoplastic	Neurons(Thy1)
GSM2244359	glioblastoma	1001000184	Tumor	BT_S2	11	Neoplastic	Neoplastic	Neurons(Thy1)
GSM2244360	glioblastoma	1001000184	Tumor	BT_S2	11	Neoplastic	Neoplastic	Neurons(Thy1)
GSM2244361	glioblastoma	1001000184	Tumor	BT_S2	11	Neoplastic	Neoplastic	Neurons(Thy1)
GSM2244362	glioblastoma	1001000184	Tumor	BT_S2	11	Neoplastic	Neoplastic	Neurons(Thy1)
GSM2244363	glioblastoma	1001000184	Tumor	BT_S2	9	OPC	Regular	Neurons(Thy1)
GSM2244364	glioblastoma	1001000184	Tumor	BT_S2	11	Neoplastic	Neoplastic	Neurons(Thy1)
GSM2244365	glioblastoma	1001000184	Tumor	BT_S2	11	Neoplastic	Neoplastic	Neurons(Thy1)
GSM2244366	glioblastoma	1001000184	Tumor	BT_S2	11	Neoplastic	Neoplastic	Neurons(Thy1)
GSM2244367	glioblastoma	1001000184	Tumor	BT_S2	11	Neoplastic	Neoplastic	Neurons(Thy1)
GSM2244368	glioblastoma	1001000184	Tumor	BT_S2	11	Neoplastic	Neoplastic	Neurons(Thy1)
GSM2244369	glioblastoma	1001000184	Tumor	BT_S2	11	Neoplastic	Neoplastic	Neurons(Thy1)
GSM2244370	glioblastoma	1001000184	Tumor	BT_S2	9	OPC	Regular	Neurons(Thy1)
GSM2244371	glioblastoma	1001000184	Tumor	BT_S2	11	Neoplastic	Neoplastic	Neurons(Thy1)
GSM2244372	glioblastoma	1001000184	Tumor	BT_S2	11	Neoplastic	Neoplastic	Neurons(Thy1)
GSM2244373	glioblastoma	1001000184	Tumor	BT_S2	11	Neoplastic	Neoplastic	Neurons(Thy1)
GSM2244374	glioblastoma	1001000184	Tumor	BT_S2	11	Neoplastic	Neoplastic	Neurons(Thy1)
GSM2244375	glioblastoma	1001000184	Tumor	BT_S2	11	Neoplastic	Neoplastic	Neurons(Thy1)
GSM2244376	glioblastoma	1001000184	Tumor	BT_S2	11	Neoplastic	Neoplastic	Neurons(Thy1)
GSM2244377	glioblastoma	1001000184	Tumor	BT_S2	11	Neoplastic	Neoplastic	Neurons(Thy1)
GSM2244378	glioblastoma	1001000184	Tumor	BT_S2	9	OPC	Regular	Neurons(Thy1)
GSM2244379	glioblastoma	1001000184	Tumor	BT_S2	11	Neoplastic	Neoplastic	Neurons(Thy1)
GSM2244380	glioblastoma	1001000184	Tumor	BT_S2	11	Neoplastic	Neoplastic	Neurons(Thy1)
GSM2244381	glioblastoma	1001000184	Tumor	BT_S2	11	Neoplastic	Neoplastic	Neurons(Thy1)
GSM2244382	glioblastoma	1001000184	Tumor	BT_S2	11	Neoplastic	Neoplastic	Neurons(Thy1)
GSM2244383	glioblastoma	1001000184	Tumor	BT_S2	11	Neoplastic	Neoplastic	Neurons(Thy1)
GSM2244384	glioblastoma	1001000184	Tumor	BT_S2	9	OPC	Regular	Neurons(Thy1)
GSM2244385	glioblastoma	1001000184	Tumor	BT_S2	11	Neoplastic	Neoplastic	Neurons(Thy1)
GSM2244386	glioblastoma	1001000184	Tumor	BT_S2	11	Neoplastic	Neoplastic	Neurons(Thy1)
GSM2244387	glioblastoma	1001000185	Tumor	BT_S2	9	OPC	Regular	Neurons(Thy1)
GSM2244388	glioblastoma	1001000185	Tumor	BT_S2	11	Neoplastic	Neoplastic	Neurons(Thy1)
GSM2244389	glioblastoma	1001000185	Tumor	BT_S2	11	Neoplastic	Neoplastic	Neurons(Thy1)
GSM2244390	glioblastoma	1001000185	Tumor	BT_S2	11	Neoplastic	Neoplastic	Neurons(Thy1)
GSM2244391	glioblastoma	1001000185	Tumor	BT_S2	11	Neoplastic	Neoplastic	Neurons(Thy1)
GSM2244392	glioblastoma	1001000185	Tumor	BT_S2	11	Neoplastic	Neoplastic	Neurons(Thy1)
GSM2244393	glioblastoma	1001000185	Tumor	BT_S2	11	Neoplastic	Neoplastic	Neurons(Thy1)
GSM2244394	glioblastoma	1001000185	Tumor	BT_S2	11	Neoplastic	Neoplastic	Neurons(Thy1)
GSM2244395	glioblastoma	1001000185	Tumor	BT_S2	9	OPC	Regular	Neurons(Thy1)
GSM2244396	glioblastoma	1001000185	Tumor	BT_S2	11	Neoplastic	Neoplastic	Neurons(Thy1)
GSM2244397	glioblastoma	1001000185	Tumor	BT_S2	11	Neoplastic	Neoplastic	Neurons(Thy1)
GSM2244398	glioblastoma	1001000185	Tumor	BT_S2	11	Neoplastic	Neoplastic	Neurons(Thy1)
GSM2244399	glioblastoma	1001000185	Tumor	BT_S2	11	Neoplastic	Neoplastic	Neurons(Thy1)
GSM2244400	glioblastoma	1001000185	Tumor	BT_S2	11	Neoplastic	Neoplastic	Neurons(Thy1)
GSM2244401	glioblastoma	1001000185	Tumor	BT_S2	11	Neoplastic	Neoplastic	Neurons(Thy1)
GSM2244402	glioblastoma	1001000185	Tumor	BT_S2	11	Neoplastic	Neoplastic	Neurons(Thy1)
GSM2244403	glioblastoma	1001000185	Tumor	BT_S2	11	Neoplastic	Neoplastic	Neurons(Thy1)
GSM2244404	glioblastoma	1001000185	Tumor	BT_S2	11	Neoplastic	Neoplastic	Neurons(Thy1)
GSM2244405	glioblastoma	1001000185	Tumor	BT_S2	11	Neoplastic	Neoplastic	Neurons(Thy1)
GSM2244406	glioblastoma	1001000185	Tumor	BT_S2	11	Neoplastic	Neoplastic	Neurons(Thy1)
GSM2244407	glioblastoma	1001000185	Tumor	BT_S2	11	Neoplastic	Neoplastic	Neurons(Thy1)
GSM2244408	glioblastoma	1001000185	Tumor	BT_S2	11	Neoplastic	Neoplastic	Neurons(Thy1)
GSM2244409	glioblastoma	1001000185	Tumor	BT_S2	11	Neoplastic	Neoplastic	Neurons(Thy1)
GSM2244410	glioblastoma	1001000185	Tumor	BT_S2	11	Neoplastic	Neoplastic	Neurons(Thy1)
GSM2244411	glioblastoma	1001000185	Tumor	BT_S2	11	Neoplastic	Neoplastic	Neurons(Thy1)
GSM2244412	glioblastoma	1001000185	Tumor	BT_S2	9	OPC	Regular	Neurons(Thy1)
GSM2244413	glioblastoma	1001000185	Tumor	BT_S2	11	Neoplastic	Neoplastic	Neurons(Thy1)
GSM2244414	glioblastoma	1001000185	Tumor	BT_S2	11	Neoplastic	Neoplastic	Neurons(Thy1)
GSM2244415	glioblastoma	1001000185	Tumor	BT_S2	11	Neoplastic	Neoplastic	Neurons(Thy1)
GSM2244416	glioblastoma	1001000185	Tumor	BT_S2	11	Neoplastic	Neoplastic	Neurons(Thy1)
GSM2244417	glioblastoma	1001000185	Tumor	BT_S2	11	Neoplastic	Neoplastic	Neurons(Thy1)
GSM2244418	glioblastoma	1001000185	Tumor	BT_S2	9	OPC	Regular	Neurons(Thy1)
GSM2244419	glioblastoma	1001000185	Tumor	BT_S2	11	Neoplastic	Neoplastic	Neurons(Thy1)
GSM2244420	glioblastoma	1001000185	Tumor	BT_S2	11	Neoplastic	Neoplastic	Neurons(Thy1)
GSM2244421	glioblastoma	1001000185	Tumor	BT_S2	11	Neoplastic	Neoplastic	Neurons(Thy1)
GSM2244422	glioblastoma	1001000185	Tumor	BT_S2	11	Neoplastic	Neoplastic	Neurons(Thy1)
GSM2244423	glioblastoma	1001000185	Tumor	BT_S2	11	Neoplastic	Neoplastic	Neurons(Thy1)
GSM2244424	glioblastoma	1001000185	Tumor	BT_S2	11	Neoplastic	Neoplastic	Neurons(Thy1)
GSM2244425	glioblastoma	1001000185	Tumor	BT_S2	11	Neoplastic	Neoplastic	Neurons(Thy1)
GSM2244426	glioblastoma	1001000185	Tumor	BT_S2	11	Neoplastic	Neoplastic	Neurons(Thy1)
GSM2244427	glioblastoma	1001000185	Tumor	BT_S2	9	OPC	Regular	Neurons(Thy1)
GSM2244428	glioblastoma	1001000185	Tumor	BT_S2	11	Neoplastic	Neoplastic	Neurons(Thy1)
GSM2244429	glioblastoma	1001000185	Tumor	BT_S2	11	Neoplastic	Neoplastic	Neurons(Thy1)
GSM2244430	glioblastoma	1001000185	Tumor	BT_S2	11	Neoplastic	Neoplastic	Neurons(Thy1)
GSM2244431	glioblastoma	1001000185	Tumor	BT_S2	11	Neoplastic	Neoplastic	Neurons(Thy1)
GSM2244432	glioblastoma	1001000185	Tumor	BT_S2	11	Neoplastic	Neoplastic	Neurons(Thy1)
GSM2244433	glioblastoma	1001000185	Tumor	BT_S2	11	Neoplastic	Neoplastic	Neurons(Thy1)
GSM2244434	glioblastoma	1001000185	Tumor	BT_S2	9	OPC	Regular	Neurons(Thy1)
GSM2244435	glioblastoma	1001000185	Tumor	BT_S2	11	Neoplastic	Neoplastic	Neurons(Thy1)
GSM2244436	glioblastoma	1001000185	Tumor	BT_S2	11	Neoplastic	Neoplastic	Neurons(Thy1)
GSM2244437	glioblastoma	1001000185	Tumor	BT_S2	11	Neoplastic	Neoplastic	Neurons(Thy1)
GSM2244438	glioblastoma	1001000185	Tumor	BT_S2	11	Neoplastic	Neoplastic	Neurons(Thy1)
GSM2244439	glioblastoma	1001000185	Tumor	BT_S2	11	Neoplastic	Neoplastic	Neurons(Thy1)
GSM2244440	glioblastoma	1001000185	Tumor	BT_S2	11	Neoplastic	Neoplastic	Neurons(Thy1)
GSM2244441	glioblastoma	1001000185	Tumor	BT_S2	11	Neoplastic	Neoplastic	Neurons(Thy1)
GSM2244442	glioblastoma	1001000185	Tumor	BT_S2	11	Neoplastic	Neoplastic	Neurons(Thy1)
GSM2244443	glioblastoma	1001000185	Tumor	BT_S2	9	OPC	Regular	Neurons(Thy1)
GSM2244444	glioblastoma	1001000185	Tumor	BT_S2	11	Neoplastic	Neoplastic	Neurons(Thy1)
GSM2244445	glioblastoma	1001000185	Tumor	BT_S2	9	OPC	Regular	Neurons(Thy1)
GSM2244446	glioblastoma	1001000185	Tumor	BT_S2	11	Neoplastic	Neoplastic	Neurons(Thy1)
GSM2244447	glioblastoma	1001000185	Tumor	BT_S2	11	Neoplastic	Neoplastic	Neurons(Thy1)
GSM2244448	glioblastoma	1001000185	Tumor	BT_S2	11	Neoplastic	Neoplastic	Neurons(Thy1)
GSM2244449	glioblastoma	1001000185	Tumor	BT_S2	11	Neoplastic	Neoplastic	Neurons(Thy1)
GSM2244450	glioblastoma	1001000185	Tumor	BT_S2	11	Neoplastic	Neoplastic	Neurons(Thy1)
GSM2244451	glioblastoma	1001000185	Tumor	BT_S2	11	Neoplastic	Neoplastic	Neurons(Thy1)
GSM2244452	glioblastoma	1001000185	Tumor	BT_S2	11	Neoplastic	Neoplastic	Neurons(Thy1)
GSM2244453	glioblastoma	1001000185	Tumor	BT_S2	9	OPC	Regular	Neurons(Thy1)
GSM2244454	glioblastoma	1001000185	Tumor	BT_S2	11	Neoplastic	Neoplastic	Neurons(Thy1)
GSM2244455	glioblastoma	1001000185	Tumor	BT_S2	11	Neoplastic	Neoplastic	Neurons(Thy1)
GSM2244456	glioblastoma	1001000185	Tumor	BT_S2	11	Neoplastic	Neoplastic	Neurons(Thy1)
GSM2244457	glioblastoma	1001000185	Tumor	BT_S2	9	OPC	Regular	Neurons(Thy1)
GSM2244458	glioblastoma	1001000185	Tumor	BT_S2	11	Neoplastic	Neoplastic	Neurons(Thy1)
GSM2244459	glioblastoma	1001000185	Tumor	BT_S2	11	Neoplastic	Neoplastic	Neurons(Thy1)
GSM2244460	glioblastoma	1001000185	Tumor	BT_S2	11	Neoplastic	Neoplastic	Neurons(Thy1)
GSM2244461	glioblastoma	1001000185	Tumor	BT_S2	11	Neoplastic	Neoplastic	Neurons(Thy1)
GSM2244462	glioblastoma	1001000185	Tumor	BT_S2	11	Neoplastic	Neoplastic	Neurons(Thy1)
GSM2244463	glioblastoma	1001000185	Tumor	BT_S2	11	Neoplastic	Neoplastic	Neurons(Thy1)
GSM2244464	glioblastoma	1001000185	Tumor	BT_S2	11	Neoplastic	Neoplastic	Neurons(Thy1)
GSM2244465	glioblastoma	1001000185	Tumor	BT_S2	11	Neoplastic	Neoplastic	Neurons(Thy1)
GSM2244466	glioblastoma	1001000185	Tumor	BT_S2	11	Neoplastic	Neoplastic	Neurons(Thy1)
GSM2244467	glioblastoma	1001000186	Periphery	BT_S2	5	Neuron	Regular	Neurons(Thy1)
GSM2244468	glioblastoma	1001000186	Periphery	BT_S2	9	OPC	Regular	Neurons(Thy1)
GSM2244469	glioblastoma	1001000186	Periphery	BT_S2	9	OPC	Regular	Neurons(Thy1)
GSM2244470	glioblastoma	1001000186	Periphery	BT_S2	9	OPC	Regular	Neurons(Thy1)
GSM2244471	glioblastoma	1001000186	Periphery	BT_S2	9	OPC	Regular	Neurons(Thy1)
GSM2244472	glioblastoma	1001000186	Periphery	BT_S2	10	Astocyte	Regular	Neurons(Thy1)
GSM2244473	glioblastoma	1001000186	Periphery	BT_S2	9	OPC	Regular	Neurons(Thy1)
GSM2244474	glioblastoma	1001000186	Periphery	BT_S2	9	OPC	Regular	Neurons(Thy1)
GSM2244475	glioblastoma	1001000186	Periphery	BT_S2	9	OPC	Regular	Neurons(Thy1)
GSM2244476	glioblastoma	1001000186	Periphery	BT_S2	9	OPC	Regular	Neurons(Thy1)
GSM2244477	glioblastoma	1001000186	Periphery	BT_S2	9	OPC	Regular	Neurons(Thy1)
GSM2244478	glioblastoma	1001000186	Periphery	BT_S2	9	OPC	Regular	Neurons(Thy1)
GSM2244479	glioblastoma	1001000186	Periphery	BT_S2	9	OPC	Regular	Neurons(Thy1)
GSM2244480	glioblastoma	1001000186	Periphery	BT_S2	7	Immune cell	Regular	Neurons(Thy1)
GSM2244481	glioblastoma	1001000186	Periphery	BT_S2	9	OPC	Regular	Neurons(Thy1)
GSM2244482	glioblastoma	1001000186	Periphery	BT_S2	9	OPC	Regular	Neurons(Thy1)
GSM2244483	glioblastoma	1001000186	Periphery	BT_S2	9	OPC	Regular	Neurons(Thy1)
GSM2244484	glioblastoma	1001000186	Periphery	BT_S2	9	OPC	Regular	Neurons(Thy1)
GSM2244485	glioblastoma	1001000186	Periphery	BT_S2	5	Neuron	Regular	Neurons(Thy1)
GSM2244486	glioblastoma	1001000186	Periphery	BT_S2	9	OPC	Regular	Neurons(Thy1)
GSM2244487	glioblastoma	1001000186	Periphery	BT_S2	9	OPC	Regular	Neurons(Thy1)
GSM2244488	glioblastoma	1001000186	Periphery	BT_S2	9	OPC	Regular	Neurons(Thy1)
GSM2244489	glioblastoma	1001000186	Periphery	BT_S2	5	Neuron	Regular	Neurons(Thy1)
GSM2244490	glioblastoma	1001000186	Periphery	BT_S2	5	Neuron	Regular	Neurons(Thy1)
GSM2244491	glioblastoma	1001000186	Periphery	BT_S2	2	Oligodendrocyte	Regular	Neurons(Thy1)
GSM2244492	glioblastoma	1001000186	Periphery	BT_S2	9	OPC	Regular	Neurons(Thy1)
GSM2244493	glioblastoma	1001000186	Periphery	BT_S2	9	OPC	Regular	Neurons(Thy1)
GSM2244494	glioblastoma	1001000186	Periphery	BT_S2	9	OPC	Regular	Neurons(Thy1)
GSM2244495	glioblastoma	1001000186	Periphery	BT_S2	9	OPC	Regular	Neurons(Thy1)
GSM2244496	glioblastoma	1001000186	Periphery	BT_S2	7	Immune cell	Regular	Neurons(Thy1)
GSM2244497	glioblastoma	1001000186	Periphery	BT_S2	7	Immune cell	Regular	Neurons(Thy1)
GSM2244498	glioblastoma	1001000186	Periphery	BT_S2	7	Immune cell	Regular	Neurons(Thy1)
GSM2244499	glioblastoma	1001000186	Periphery	BT_S2	9	OPC	Regular	Neurons(Thy1)
GSM2244500	glioblastoma	1001000186	Periphery	BT_S2	9	OPC	Regular	Neurons(Thy1)
GSM2244501	glioblastoma	1001000186	Periphery	BT_S2	5	Neuron	Regular	Neurons(Thy1)
GSM2244502	glioblastoma	1001000186	Periphery	BT_S2	9	OPC	Regular	Neurons(Thy1)
GSM2244503	glioblastoma	1001000186	Periphery	BT_S2	9	OPC	Regular	Neurons(Thy1)
GSM2244504	glioblastoma	1001000186	Periphery	BT_S2	9	OPC	Regular	Neurons(Thy1)
GSM2244505	glioblastoma	1001000186	Periphery	BT_S2	7	Immune cell	Regular	Neurons(Thy1)
GSM2244506	glioblastoma	1001000186	Periphery	BT_S2	7	Immune cell	Regular	Neurons(Thy1)
GSM2244507	glioblastoma	1001000186	Periphery	BT_S2	9	OPC	Regular	Neurons(Thy1)
GSM2244508	glioblastoma	1001000186	Periphery	BT_S2	9	OPC	Regular	Neurons(Thy1)
GSM2244509	glioblastoma	1001000186	Periphery	BT_S2	9	OPC	Regular	Neurons(Thy1)
GSM2244510	glioblastoma	1001000186	Periphery	BT_S2	9	OPC	Regular	Neurons(Thy1)
GSM2244511	glioblastoma	1001000186	Periphery	BT_S2	10	Astocyte	Regular	Neurons(Thy1)
GSM2244512	glioblastoma	1001000186	Periphery	BT_S2	8	Immune cell	Regular	Neurons(Thy1)
GSM2244513	glioblastoma	1001000186	Periphery	BT_S2	9	OPC	Regular	Neurons(Thy1)
GSM2244514	glioblastoma	1001000186	Periphery	BT_S2	10	Astocyte	Regular	Neurons(Thy1)
GSM2244515	glioblastoma	1001000186	Periphery	BT_S2	9	OPC	Regular	Neurons(Thy1)
GSM2244516	glioblastoma	1001000186	Periphery	BT_S2	9	OPC	Regular	Neurons(Thy1)
GSM2244517	glioblastoma	1001000186	Periphery	BT_S2	5	Neuron	Regular	Neurons(Thy1)
GSM2244518	glioblastoma	1001000186	Periphery	BT_S2	9	OPC	Regular	Neurons(Thy1)
GSM2244519	glioblastoma	1001000186	Periphery	BT_S2	9	OPC	Regular	Neurons(Thy1)
GSM2244520	glioblastoma	1001000186	Periphery	BT_S2	9	OPC	Regular	Neurons(Thy1)
GSM2244521	glioblastoma	1001000186	Periphery	BT_S2	9	OPC	Regular	Neurons(Thy1)
GSM2244522	glioblastoma	1001000186	Periphery	BT_S2	9	OPC	Regular	Neurons(Thy1)
GSM2244523	glioblastoma	1001000186	Periphery	BT_S2	9	OPC	Regular	Neurons(Thy1)
GSM2244524	glioblastoma	1001000186	Periphery	BT_S2	9	OPC	Regular	Neurons(Thy1)
GSM2244525	glioblastoma	1001000186	Periphery	BT_S2	9	OPC	Regular	Neurons(Thy1)
GSM2244526	glioblastoma	1001000186	Periphery	BT_S2	7	Immune cell	Regular	Neurons(Thy1)
GSM2244527	glioblastoma	1001000186	Periphery	BT_S2	5	Neuron	Regular	Neurons(Thy1)
GSM2244528	glioblastoma	1001000187	Periphery	BT_S2	9	OPC	Regular	Neurons(Thy1)
GSM2244529	glioblastoma	1001000187	Periphery	BT_S2	9	OPC	Regular	Neurons(Thy1)
GSM2244530	glioblastoma	1001000187	Periphery	BT_S2	9	OPC	Regular	Neurons(Thy1)
GSM2244531	glioblastoma	1001000187	Periphery	BT_S2	9	OPC	Regular	Neurons(Thy1)
GSM2244532	glioblastoma	1001000187	Periphery	BT_S2	9	OPC	Regular	Neurons(Thy1)
GSM2244533	glioblastoma	1001000187	Periphery	BT_S2	7	Immune cell	Regular	Neurons(Thy1)
GSM2244534	glioblastoma	1001000187	Periphery	BT_S2	9	OPC	Regular	Neurons(Thy1)
GSM2244535	glioblastoma	1001000187	Periphery	BT_S2	9	OPC	Regular	Neurons(Thy1)
GSM2244536	glioblastoma	1001000187	Periphery	BT_S2	7	Immune cell	Regular	Neurons(Thy1)
GSM2244537	glioblastoma	1001000187	Periphery	BT_S2	9	OPC	Regular	Neurons(Thy1)
GSM2244538	glioblastoma	1001000187	Periphery	BT_S2	9	OPC	Regular	Neurons(Thy1)
GSM2244539	glioblastoma	1001000187	Periphery	BT_S2	7	Immune cell	Regular	Neurons(Thy1)
GSM2244540	glioblastoma	1001000187	Periphery	BT_S2	9	OPC	Regular	Neurons(Thy1)
GSM2244541	glioblastoma	1001000187	Periphery	BT_S2	9	OPC	Regular	Neurons(Thy1)
GSM2244542	glioblastoma	1001000187	Periphery	BT_S2	9	OPC	Regular	Neurons(Thy1)
GSM2244543	glioblastoma	1001000187	Periphery	BT_S2	10	Astocyte	Regular	Neurons(Thy1)
GSM2244544	glioblastoma	1001000187	Periphery	BT_S2	9	OPC	Regular	Neurons(Thy1)
GSM2244545	glioblastoma	1001000187	Periphery	BT_S2	9	OPC	Regular	Neurons(Thy1)
GSM2244546	glioblastoma	1001000187	Periphery	BT_S2	5	Neuron	Regular	Neurons(Thy1)
GSM2244547	glioblastoma	1001000187	Periphery	BT_S2	10	Astocyte	Regular	Neurons(Thy1)
GSM2244548	glioblastoma	1001000187	Periphery	BT_S2	5	Neuron	Regular	Neurons(Thy1)
GSM2244549	glioblastoma	1001000187	Periphery	BT_S2	9	OPC	Regular	Neurons(Thy1)
GSM2244550	glioblastoma	1001000187	Periphery	BT_S2	9	OPC	Regular	Neurons(Thy1)
GSM2244551	glioblastoma	1001000187	Periphery	BT_S2	9	OPC	Regular	Neurons(Thy1)
GSM2244552	glioblastoma	1001000187	Periphery	BT_S2	9	OPC	Regular	Neurons(Thy1)
GSM2244553	glioblastoma	1001000187	Periphery	BT_S2	9	OPC	Regular	Neurons(Thy1)
GSM2244554	glioblastoma	1001000187	Periphery	BT_S2	9	OPC	Regular	Neurons(Thy1)
GSM2244555	glioblastoma	1001000187	Periphery	BT_S2	9	OPC	Regular	Neurons(Thy1)
GSM2244556	glioblastoma	1001000187	Periphery	BT_S2	9	OPC	Regular	Neurons(Thy1)
GSM2244557	glioblastoma	1001000187	Periphery	BT_S2	9	OPC	Regular	Neurons(Thy1)
GSM2244558	glioblastoma	1001000187	Periphery	BT_S2	9	OPC	Regular	Neurons(Thy1)
GSM2244559	glioblastoma	1001000187	Periphery	BT_S2	10	Astocyte	Regular	Neurons(Thy1)
GSM2244560	glioblastoma	1001000187	Periphery	BT_S2	9	OPC	Regular	Neurons(Thy1)
GSM2244561	glioblastoma	1001000187	Periphery	BT_S2	5	Neuron	Regular	Neurons(Thy1)
GSM2244562	glioblastoma	1001000187	Periphery	BT_S2	9	OPC	Regular	Neurons(Thy1)
GSM2244563	glioblastoma	1001000187	Periphery	BT_S2	9	OPC	Regular	Neurons(Thy1)
GSM2244564	glioblastoma	1001000187	Periphery	BT_S2	9	OPC	Regular	Neurons(Thy1)
GSM2244565	glioblastoma	1001000187	Periphery	BT_S2	9	OPC	Regular	Neurons(Thy1)
GSM2244566	glioblastoma	1001000187	Periphery	BT_S2	9	OPC	Regular	Neurons(Thy1)
GSM2244567	glioblastoma	1001000187	Periphery	BT_S2	9	OPC	Regular	Neurons(Thy1)
GSM2244568	glioblastoma	1001000187	Periphery	BT_S2	9	OPC	Regular	Neurons(Thy1)
GSM2244569	glioblastoma	1001000187	Periphery	BT_S2	9	OPC	Regular	Neurons(Thy1)
GSM2244570	glioblastoma	1001000187	Periphery	BT_S2	5	Neuron	Regular	Neurons(Thy1)
GSM2244571	glioblastoma	1001000187	Periphery	BT_S2	5	Neuron	Regular	Neurons(Thy1)
GSM2244572	glioblastoma	1001000187	Periphery	BT_S2	9	OPC	Regular	Neurons(Thy1)
GSM2244573	glioblastoma	1001000187	Periphery	BT_S2	5	Neuron	Regular	Neurons(Thy1)
GSM2244574	glioblastoma	1001000187	Periphery	BT_S2	7	Immune cell	Regular	Neurons(Thy1)
GSM2244575	glioblastoma	1001000187	Periphery	BT_S2	9	OPC	Regular	Neurons(Thy1)
GSM2244576	glioblastoma	1001000187	Periphery	BT_S2	5	Neuron	Regular	Neurons(Thy1)
GSM2244577	glioblastoma	1001000187	Periphery	BT_S2	5	Neuron	Regular	Neurons(Thy1)
GSM2244578	glioblastoma	1001000187	Periphery	BT_S2	9	OPC	Regular	Neurons(Thy1)
GSM2244579	glioblastoma	1001000187	Periphery	BT_S2	9	OPC	Regular	Neurons(Thy1)
GSM2244580	glioblastoma	1001000187	Periphery	BT_S2	9	OPC	Regular	Neurons(Thy1)
GSM2244581	glioblastoma	1001000187	Periphery	BT_S2	10	Astocyte	Regular	Neurons(Thy1)
GSM2244582	glioblastoma	1001000187	Periphery	BT_S2	10	Astocyte	Regular	Neurons(Thy1)
GSM2244583	glioblastoma	1001000187	Periphery	BT_S2	9	OPC	Regular	Neurons(Thy1)
GSM2244584	glioblastoma	1001000187	Periphery	BT_S2	9	OPC	Regular	Neurons(Thy1)
GSM2244585	glioblastoma	1001000187	Periphery	BT_S2	9	OPC	Regular	Neurons(Thy1)
GSM2244586	glioblastoma	1001000187	Periphery	BT_S2	5	Neuron	Regular	Neurons(Thy1)
GSM2244587	glioblastoma	1001000187	Periphery	BT_S2	9	OPC	Regular	Neurons(Thy1)
GSM2244588	glioblastoma	1001000187	Periphery	BT_S2	7	Immune cell	Regular	Neurons(Thy1)
GSM2244589	glioblastoma	1001000187	Periphery	BT_S2	5	Neuron	Regular	Neurons(Thy1)
GSM2244590	glioblastoma	1001000187	Periphery	BT_S2	9	OPC	Regular	Neurons(Thy1)
GSM2244591	glioblastoma	1001000187	Periphery	BT_S2	9	OPC	Regular	Neurons(Thy1)
GSM2244592	glioblastoma	1001000187	Periphery	BT_S2	10	Astocyte	Regular	Neurons(Thy1)
GSM2244593	glioblastoma	1001000187	Periphery	BT_S2	5	Neuron	Regular	Neurons(Thy1)
GSM2244594	glioblastoma	1001000187	Periphery	BT_S2	9	OPC	Regular	Neurons(Thy1)
GSM2244595	glioblastoma	1001000187	Periphery	BT_S2	7	Immune cell	Regular	Neurons(Thy1)
GSM2244596	glioblastoma	1001000187	Periphery	BT_S2	5	Neuron	Regular	Neurons(Thy1)
GSM2244597	glioblastoma	1001000187	Periphery	BT_S2	9	OPC	Regular	Neurons(Thy1)
GSM2244598	glioblastoma	1001000187	Periphery	BT_S2	9	OPC	Regular	Neurons(Thy1)
GSM2244599	glioblastoma	1001000187	Periphery	BT_S2	9	OPC	Regular	Neurons(Thy1)
GSM2244600	glioblastoma	1001000187	Periphery	BT_S2	9	OPC	Regular	Neurons(Thy1)
GSM2244601	glioblastoma	1001000187	Periphery	BT_S2	9	OPC	Regular	Neurons(Thy1)
GSM2244602	glioblastoma	1001000187	Periphery	BT_S2	9	OPC	Regular	Neurons(Thy1)
GSM2244603	glioblastoma	1001000187	Periphery	BT_S2	9	OPC	Regular	Neurons(Thy1)
GSM2244604	glioblastoma	1001000187	Periphery	BT_S2	9	OPC	Regular	Neurons(Thy1)
GSM2244605	glioblastoma	1001000191	Tumor	BT_S2	11	Neoplastic	Neoplastic	Endothelial(BSC)
GSM2244606	glioblastoma	1001000194	Periphery	BT_S2	2	Oligodendrocyte	Regular	Oligodendrocytes(GC)
GSM2244607	glioblastoma	1001000194	Periphery	BT_S2	2	Oligodendrocyte	Regular	Oligodendrocytes(GC)
GSM2244608	glioblastoma	1001000194	Periphery	BT_S2	2	Oligodendrocyte	Regular	Oligodendrocytes(GC)
GSM2244609	glioblastoma	1001000194	Periphery	BT_S2	2	Oligodendrocyte	Regular	Oligodendrocytes(GC)
GSM2244610	glioblastoma	1001000194	Periphery	BT_S2	2	Oligodendrocyte	Regular	Oligodendrocytes(GC)
GSM2244611	glioblastoma	1001000194	Periphery	BT_S2	2	Oligodendrocyte	Regular	Oligodendrocytes(GC)
GSM2244612	glioblastoma	1001000194	Periphery	BT_S2	2	Oligodendrocyte	Regular	Oligodendrocytes(GC)
GSM2244613	glioblastoma	1001000194	Periphery	BT_S2	2	Oligodendrocyte	Regular	Oligodendrocytes(GC)
GSM2244614	glioblastoma	1001000010	Periphery	BT_S1	2	Oligodendrocyte	Regular	Microglia(CD45)
GSM2244615	glioblastoma	1001000010	Periphery	BT_S1	8	Immune cell	Regular	Microglia(CD45)
GSM2244616	glioblastoma	1001000010	Periphery	BT_S1	8	Immune cell	Regular	Microglia(CD45)
GSM2244617	glioblastoma	1001000010	Periphery	BT_S1	8	Immune cell	Regular	Microglia(CD45)
GSM2244618	glioblastoma	1001000010	Periphery	BT_S1	8	Immune cell	Regular	Microglia(CD45)
GSM2244619	glioblastoma	1001000010	Periphery	BT_S1	8	Immune cell	Regular	Microglia(CD45)
GSM2244620	glioblastoma	1001000010	Periphery	BT_S1	7	Immune cell	Regular	Microglia(CD45)
GSM2244621	glioblastoma	1001000010	Periphery	BT_S1	8	Immune cell	Regular	Microglia(CD45)
GSM2244622	glioblastoma	1001000010	Periphery	BT_S1	8	Immune cell	Regular	Microglia(CD45)
GSM2244623	glioblastoma	1001000010	Periphery	BT_S1	8	Immune cell	Regular	Microglia(CD45)
GSM2244624	glioblastoma	1001000010	Periphery	BT_S1	8	Immune cell	Regular	Microglia(CD45)
GSM2244625	glioblastoma	1001000010	Periphery	BT_S1	7	Immune cell	Regular	Microglia(CD45)
GSM2244626	glioblastoma	1001000010	Periphery	BT_S1	8	Immune cell	Regular	Microglia(CD45)
GSM2244627	glioblastoma	1001000010	Periphery	BT_S1	7	Immune cell	Regular	Microglia(CD45)
GSM2244628	glioblastoma	1001000010	Periphery	BT_S1	8	Immune cell	Regular	Microglia(CD45)
GSM2244629	glioblastoma	1001000012	Tumor	BT_S1	1	Neoplastic	Neoplastic	Astrocytes(HEPACAM)
GSM2244630	glioblastoma	1001000012	Tumor	BT_S1	1	Neoplastic	Neoplastic	Astrocytes(HEPACAM)
GSM2244631	glioblastoma	1001000012	Tumor	BT_S1	1	Neoplastic	Neoplastic	Astrocytes(HEPACAM)
GSM2244632	glioblastoma	1001000012	Tumor	BT_S1	1	Neoplastic	Neoplastic	Astrocytes(HEPACAM)
GSM2244633	glioblastoma	1001000012	Tumor	BT_S1	1	Neoplastic	Neoplastic	Astrocytes(HEPACAM)
GSM2244634	glioblastoma	1001000012	Tumor	BT_S1	1	Neoplastic	Neoplastic	Astrocytes(HEPACAM)
GSM2244635	glioblastoma	1001000012	Tumor	BT_S1	1	Neoplastic	Neoplastic	Astrocytes(HEPACAM)
GSM2244636	glioblastoma	1001000012	Tumor	BT_S1	1	Neoplastic	Neoplastic	Astrocytes(HEPACAM)
GSM2244637	glioblastoma	1001000012	Tumor	BT_S1	1	Neoplastic	Neoplastic	Astrocytes(HEPACAM)
GSM2244638	glioblastoma	1001000012	Tumor	BT_S1	1	Neoplastic	Neoplastic	Astrocytes(HEPACAM)
GSM2244639	glioblastoma	1001000012	Tumor	BT_S1	1	Neoplastic	Neoplastic	Astrocytes(HEPACAM)
GSM2244640	glioblastoma	1001000012	Tumor	BT_S1	1	Neoplastic	Neoplastic	Astrocytes(HEPACAM)
GSM2244641	glioblastoma	1001000012	Tumor	BT_S1	1	Neoplastic	Neoplastic	Astrocytes(HEPACAM)
GSM2244642	glioblastoma	1001000012	Tumor	BT_S1	1	Neoplastic	Neoplastic	Astrocytes(HEPACAM)
GSM2244643	glioblastoma	1001000012	Tumor	BT_S1	1	Neoplastic	Neoplastic	Astrocytes(HEPACAM)
GSM2244644	glioblastoma	1001000012	Tumor	BT_S1	1	Neoplastic	Neoplastic	Astrocytes(HEPACAM)
GSM2244645	glioblastoma	1001000012	Tumor	BT_S1	1	Neoplastic	Neoplastic	Astrocytes(HEPACAM)
GSM2244646	glioblastoma	1001000012	Tumor	BT_S1	1	Neoplastic	Neoplastic	Astrocytes(HEPACAM)
GSM2244647	glioblastoma	1001000012	Tumor	BT_S1	1	Neoplastic	Neoplastic	Astrocytes(HEPACAM)
GSM2244648	glioblastoma	1001000012	Tumor	BT_S1	1	Neoplastic	Neoplastic	Astrocytes(HEPACAM)
GSM2244649	glioblastoma	1001000012	Tumor	BT_S1	1	Neoplastic	Neoplastic	Astrocytes(HEPACAM)
GSM2244650	glioblastoma	1001000012	Tumor	BT_S1	1	Neoplastic	Neoplastic	Astrocytes(HEPACAM)
GSM2244651	glioblastoma	1001000012	Tumor	BT_S1	1	Neoplastic	Neoplastic	Astrocytes(HEPACAM)
GSM2244652	glioblastoma	1001000012	Tumor	BT_S1	1	Neoplastic	Neoplastic	Astrocytes(HEPACAM)
GSM2244653	glioblastoma	1001000012	Tumor	BT_S1	1	Neoplastic	Neoplastic	Astrocytes(HEPACAM)
GSM2244654	glioblastoma	1001000012	Tumor	BT_S1	1	Neoplastic	Neoplastic	Astrocytes(HEPACAM)
GSM2244655	glioblastoma	1001000012	Tumor	BT_S1	1	Neoplastic	Neoplastic	Astrocytes(HEPACAM)
GSM2244656	glioblastoma	1001000012	Tumor	BT_S1	1	Neoplastic	Neoplastic	Astrocytes(HEPACAM)
GSM2244657	glioblastoma	1001000012	Tumor	BT_S1	1	Neoplastic	Neoplastic	Astrocytes(HEPACAM)
GSM2244658	glioblastoma	1001000012	Tumor	BT_S1	1	Neoplastic	Neoplastic	Astrocytes(HEPACAM)
GSM2244659	glioblastoma	1001000012	Tumor	BT_S1	1	Neoplastic	Neoplastic	Astrocytes(HEPACAM)
GSM2244660	glioblastoma	1001000012	Tumor	BT_S1	11	Neoplastic	Neoplastic	Astrocytes(HEPACAM)
GSM2244661	glioblastoma	1001000012	Tumor	BT_S1	1	Neoplastic	Neoplastic	Astrocytes(HEPACAM)
GSM2244662	glioblastoma	1001000012	Tumor	BT_S1	1	Neoplastic	Neoplastic	Astrocytes(HEPACAM)
GSM2244663	glioblastoma	1001000012	Tumor	BT_S1	1	Neoplastic	Neoplastic	Astrocytes(HEPACAM)
GSM2244664	glioblastoma	1001000012	Tumor	BT_S1	1	Neoplastic	Neoplastic	Astrocytes(HEPACAM)
GSM2244665	glioblastoma	1001000012	Tumor	BT_S1	1	Neoplastic	Neoplastic	Astrocytes(HEPACAM)
GSM2244666	glioblastoma	1001000012	Tumor	BT_S1	1	Neoplastic	Neoplastic	Astrocytes(HEPACAM)
GSM2244667	glioblastoma	1001000012	Tumor	BT_S1	1	Neoplastic	Neoplastic	Astrocytes(HEPACAM)
GSM2244668	glioblastoma	1001000012	Tumor	BT_S1	1	Neoplastic	Neoplastic	Astrocytes(HEPACAM)
GSM2244669	glioblastoma	1001000012	Tumor	BT_S1	1	Neoplastic	Neoplastic	Astrocytes(HEPACAM)
GSM2244670	glioblastoma	1001000012	Tumor	BT_S1	1	Neoplastic	Neoplastic	Astrocytes(HEPACAM)
GSM2244671	glioblastoma	1001000012	Tumor	BT_S1	1	Neoplastic	Neoplastic	Astrocytes(HEPACAM)
GSM2244672	glioblastoma	1001000012	Tumor	BT_S1	1	Neoplastic	Neoplastic	Astrocytes(HEPACAM)
GSM2244673	glioblastoma	1001000012	Tumor	BT_S1	1	Neoplastic	Neoplastic	Astrocytes(HEPACAM)
GSM2244674	glioblastoma	1001000012	Tumor	BT_S1	1	Neoplastic	Neoplastic	Astrocytes(HEPACAM)
GSM2244675	glioblastoma	1001000012	Tumor	BT_S1	1	Neoplastic	Neoplastic	Astrocytes(HEPACAM)
GSM2244676	glioblastoma	1001000012	Tumor	BT_S1	1	Neoplastic	Neoplastic	Astrocytes(HEPACAM)
GSM2244677	glioblastoma	1001000012	Tumor	BT_S1	1	Neoplastic	Neoplastic	Astrocytes(HEPACAM)
GSM2244678	glioblastoma	1001000012	Tumor	BT_S1	1	Neoplastic	Neoplastic	Astrocytes(HEPACAM)
GSM2244679	glioblastoma	1001000012	Tumor	BT_S1	11	Neoplastic	Neoplastic	Astrocytes(HEPACAM)
GSM2244680	glioblastoma	1001000012	Tumor	BT_S1	1	Neoplastic	Neoplastic	Astrocytes(HEPACAM)
GSM2244681	glioblastoma	1001000012	Tumor	BT_S1	1	Neoplastic	Neoplastic	Astrocytes(HEPACAM)
GSM2244682	glioblastoma	1001000012	Tumor	BT_S1	11	Neoplastic	Neoplastic	Astrocytes(HEPACAM)
GSM2244683	glioblastoma	1001000012	Tumor	BT_S1	1	Neoplastic	Neoplastic	Astrocytes(HEPACAM)
GSM2244684	glioblastoma	1001000012	Tumor	BT_S1	1	Neoplastic	Neoplastic	Astrocytes(HEPACAM)
GSM2244685	glioblastoma	1001000012	Tumor	BT_S1	1	Neoplastic	Neoplastic	Astrocytes(HEPACAM)
GSM2244686	glioblastoma	1001000012	Tumor	BT_S1	1	Neoplastic	Neoplastic	Astrocytes(HEPACAM)
GSM2244687	glioblastoma	1001000012	Tumor	BT_S1	1	Neoplastic	Neoplastic	Astrocytes(HEPACAM)
GSM2244688	glioblastoma	1001000012	Tumor	BT_S1	1	Neoplastic	Neoplastic	Astrocytes(HEPACAM)
GSM2244689	glioblastoma	1001000012	Tumor	BT_S1	1	Neoplastic	Neoplastic	Astrocytes(HEPACAM)
GSM2244690	glioblastoma	1001000012	Tumor	BT_S1	1	Neoplastic	Neoplastic	Astrocytes(HEPACAM)
GSM2244691	glioblastoma	1001000012	Tumor	BT_S1	1	Neoplastic	Neoplastic	Astrocytes(HEPACAM)
GSM2244692	glioblastoma	1001000012	Tumor	BT_S1	1	Neoplastic	Neoplastic	Astrocytes(HEPACAM)
GSM2244693	glioblastoma	1001000012	Tumor	BT_S1	1	Neoplastic	Neoplastic	Astrocytes(HEPACAM)
GSM2244694	glioblastoma	1001000012	Tumor	BT_S1	1	Neoplastic	Neoplastic	Astrocytes(HEPACAM)
GSM2244695	glioblastoma	1001000012	Tumor	BT_S1	1	Neoplastic	Neoplastic	Astrocytes(HEPACAM)
GSM2244696	glioblastoma	1001000012	Tumor	BT_S1	1	Neoplastic	Neoplastic	Astrocytes(HEPACAM)
GSM2244697	glioblastoma	1001000012	Tumor	BT_S1	1	Neoplastic	Neoplastic	Astrocytes(HEPACAM)
GSM2244698	glioblastoma	1001000012	Tumor	BT_S1	1	Neoplastic	Neoplastic	Astrocytes(HEPACAM)
GSM2244699	glioblastoma	1001000012	Tumor	BT_S1	1	Neoplastic	Neoplastic	Astrocytes(HEPACAM)
GSM2244700	glioblastoma	1001000012	Tumor	BT_S1	1	Neoplastic	Neoplastic	Astrocytes(HEPACAM)
GSM2244701	glioblastoma	1001000012	Tumor	BT_S1	1	Neoplastic	Neoplastic	Astrocytes(HEPACAM)
GSM2244702	glioblastoma	1001000012	Tumor	BT_S1	1	Neoplastic	Neoplastic	Astrocytes(HEPACAM)
GSM2244703	glioblastoma	1001000012	Tumor	BT_S1	1	Neoplastic	Neoplastic	Astrocytes(HEPACAM)
GSM2244704	glioblastoma	1001000012	Tumor	BT_S1	1	Neoplastic	Neoplastic	Astrocytes(HEPACAM)
GSM2244705	glioblastoma	1001000012	Tumor	BT_S1	1	Neoplastic	Neoplastic	Astrocytes(HEPACAM)
GSM2244706	glioblastoma	1001000012	Tumor	BT_S1	1	Neoplastic	Neoplastic	Astrocytes(HEPACAM)
GSM2244707	glioblastoma	1001000012	Tumor	BT_S1	1	Neoplastic	Neoplastic	Astrocytes(HEPACAM)
GSM2244708	glioblastoma	1001000012	Tumor	BT_S1	1	Neoplastic	Neoplastic	Astrocytes(HEPACAM)
GSM2244709	glioblastoma	1001000012	Tumor	BT_S1	1	Neoplastic	Neoplastic	Astrocytes(HEPACAM)
GSM2244710	glioblastoma	1001000012	Tumor	BT_S1	1	Neoplastic	Neoplastic	Astrocytes(HEPACAM)
GSM2244711	glioblastoma	1001000012	Tumor	BT_S1	1	Neoplastic	Neoplastic	Astrocytes(HEPACAM)
GSM2244712	glioblastoma	1001000012	Tumor	BT_S1	1	Neoplastic	Neoplastic	Astrocytes(HEPACAM)
GSM2244713	glioblastoma	1001000012	Tumor	BT_S1	1	Neoplastic	Neoplastic	Astrocytes(HEPACAM)
GSM2244714	glioblastoma	1001000012	Tumor	BT_S1	1	Neoplastic	Neoplastic	Astrocytes(HEPACAM)
GSM2244715	glioblastoma	1001000012	Tumor	BT_S1	1	Neoplastic	Neoplastic	Astrocytes(HEPACAM)
GSM2244716	glioblastoma	1001000012	Tumor	BT_S1	1	Neoplastic	Neoplastic	Astrocytes(HEPACAM)
GSM2244717	glioblastoma	1001000014	Periphery	BT_S1	2	Oligodendrocyte	Regular	Oligodendrocytes(GC)
GSM2244718	glioblastoma	1001000014	Periphery	BT_S1	2	Oligodendrocyte	Regular	Oligodendrocytes(GC)
GSM2244719	glioblastoma	1001000014	Periphery	BT_S1	2	Oligodendrocyte	Regular	Oligodendrocytes(GC)
GSM2244720	glioblastoma	1001000014	Periphery	BT_S1	2	Oligodendrocyte	Regular	Oligodendrocytes(GC)
GSM2244721	glioblastoma	1001000014	Periphery	BT_S1	2	Oligodendrocyte	Regular	Oligodendrocytes(GC)
GSM2244722	glioblastoma	1001000014	Periphery	BT_S1	2	Oligodendrocyte	Regular	Oligodendrocytes(GC)
GSM2244723	glioblastoma	1001000014	Periphery	BT_S1	2	Oligodendrocyte	Regular	Oligodendrocytes(GC)
GSM2244724	glioblastoma	1001000014	Periphery	BT_S1	7	Immune cell	Regular	Oligodendrocytes(GC)
GSM2244725	glioblastoma	1001000014	Periphery	BT_S1	2	Oligodendrocyte	Regular	Oligodendrocytes(GC)
GSM2244726	glioblastoma	1001000014	Periphery	BT_S1	2	Oligodendrocyte	Regular	Oligodendrocytes(GC)
GSM2244727	glioblastoma	1001000014	Periphery	BT_S1	2	Oligodendrocyte	Regular	Oligodendrocytes(GC)
GSM2244728	glioblastoma	1001000014	Periphery	BT_S1	2	Oligodendrocyte	Regular	Oligodendrocytes(GC)
GSM2244729	glioblastoma	1001000014	Periphery	BT_S1	2	Oligodendrocyte	Regular	Oligodendrocytes(GC)
GSM2244730	glioblastoma	1001000014	Periphery	BT_S1	9	OPC	Regular	Oligodendrocytes(GC)
GSM2244731	glioblastoma	1001000014	Periphery	BT_S1	2	Oligodendrocyte	Regular	Oligodendrocytes(GC)
GSM2244732	glioblastoma	1001000015	Periphery	BT_S1	11	Neoplastic	Neoplastic	Endothelial(BSC)
GSM2244733	glioblastoma	1001000017	Tumor	BT_S1	8	Immune cell	Regular	Oligodendrocytes(GC)
GSM2244734	glioblastoma	1001000017	Tumor	BT_S1	2	Oligodendrocyte	Regular	Oligodendrocytes(GC)
GSM2244735	glioblastoma	1001000017	Tumor	BT_S1	8	Immune cell	Regular	Oligodendrocytes(GC)
GSM2244736	glioblastoma	1001000017	Tumor	BT_S1	2	Oligodendrocyte	Regular	Oligodendrocytes(GC)
GSM2244737	glioblastoma	1001000017	Tumor	BT_S1	9	OPC	Regular	Oligodendrocytes(GC)
GSM2244738	glioblastoma	1001000017	Tumor	BT_S1	9	OPC	Regular	Oligodendrocytes(GC)
GSM2244739	glioblastoma	1001000017	Tumor	BT_S1	2	Oligodendrocyte	Regular	Oligodendrocytes(GC)
GSM2244740	glioblastoma	1001000017	Tumor	BT_S1	9	OPC	Regular	Oligodendrocytes(GC)
GSM2244741	glioblastoma	1001000017	Tumor	BT_S1	9	OPC	Regular	Oligodendrocytes(GC)
GSM2244742	glioblastoma	1001000017	Tumor	BT_S1	7	Immune cell	Regular	Oligodendrocytes(GC)
GSM2244743	glioblastoma	1001000017	Tumor	BT_S1	2	Oligodendrocyte	Regular	Oligodendrocytes(GC)
GSM2244744	glioblastoma	1001000017	Tumor	BT_S1	9	OPC	Regular	Oligodendrocytes(GC)
GSM2244745	glioblastoma	1001000017	Tumor	BT_S1	2	Oligodendrocyte	Regular	Oligodendrocytes(GC)
GSM2244746	glioblastoma	1001000017	Tumor	BT_S1	2	Oligodendrocyte	Regular	Oligodendrocytes(GC)
GSM2244747	glioblastoma	1001000017	Tumor	BT_S1	9	OPC	Regular	Oligodendrocytes(GC)
GSM2244748	glioblastoma	1001000017	Tumor	BT_S1	1	Neoplastic	Neoplastic	Oligodendrocytes(GC)
GSM2244749	glioblastoma	1001000017	Tumor	BT_S1	11	Neoplastic	Neoplastic	Oligodendrocytes(GC)
GSM2244750	glioblastoma	1001000017	Tumor	BT_S1	2	Oligodendrocyte	Regular	Oligodendrocytes(GC)
GSM2244751	glioblastoma	1001000017	Tumor	BT_S1	2	Oligodendrocyte	Regular	Oligodendrocytes(GC)
GSM2244752	glioblastoma	1001000017	Tumor	BT_S1	2	Oligodendrocyte	Regular	Oligodendrocytes(GC)
GSM2244753	glioblastoma	1001000017	Tumor	BT_S1	9	OPC	Regular	Oligodendrocytes(GC)
GSM2244754	glioblastoma	1001000017	Tumor	BT_S1	8	Immune cell	Regular	Oligodendrocytes(GC)
GSM2244755	glioblastoma	1001000017	Tumor	BT_S1	8	Immune cell	Regular	Oligodendrocytes(GC)
GSM2244756	glioblastoma	1001000017	Tumor	BT_S1	2	Oligodendrocyte	Regular	Oligodendrocytes(GC)
GSM2244757	glioblastoma	1001000017	Tumor	BT_S1	9	OPC	Regular	Oligodendrocytes(GC)
GSM2244758	glioblastoma	1001000017	Tumor	BT_S1	9	OPC	Regular	Oligodendrocytes(GC)
GSM2244759	glioblastoma	1001000017	Tumor	BT_S1	2	Oligodendrocyte	Regular	Oligodendrocytes(GC)
GSM2244760	glioblastoma	1001000017	Tumor	BT_S1	9	OPC	Regular	Oligodendrocytes(GC)
GSM2244761	glioblastoma	1001000017	Tumor	BT_S1	2	Oligodendrocyte	Regular	Oligodendrocytes(GC)
GSM2244762	glioblastoma	1001000017	Tumor	BT_S1	2	Oligodendrocyte	Regular	Oligodendrocytes(GC)
GSM2244763	glioblastoma	1001000017	Tumor	BT_S1	9	OPC	Regular	Oligodendrocytes(GC)
GSM2244764	glioblastoma	1001000017	Tumor	BT_S1	11	Neoplastic	Neoplastic	Oligodendrocytes(GC)
GSM2244765	glioblastoma	1001000017	Tumor	BT_S1	9	OPC	Regular	Oligodendrocytes(GC)
GSM2244766	glioblastoma	1001000017	Tumor	BT_S1	2	Oligodendrocyte	Regular	Oligodendrocytes(GC)
GSM2244767	glioblastoma	1001000018	Periphery	BT_S1	2	Oligodendrocyte	Regular	Astrocytes(HEPACAM)
GSM2244768	glioblastoma	1001000018	Periphery	BT_S1	10	Astocyte	Regular	Astrocytes(HEPACAM)
GSM2244769	glioblastoma	1001000018	Periphery	BT_S1	10	Astocyte	Regular	Astrocytes(HEPACAM)
GSM2244770	glioblastoma	1001000019	Periphery	BT_S1	8	Immune cell	Regular	Microglia(CD45)
GSM2244771	glioblastoma	1001000019	Periphery	BT_S1	8	Immune cell	Regular	Microglia(CD45)
GSM2244772	glioblastoma	1001000019	Periphery	BT_S1	8	Immune cell	Regular	Microglia(CD45)
GSM2244773	glioblastoma	1001000019	Periphery	BT_S1	7	Immune cell	Regular	Microglia(CD45)
GSM2244774	glioblastoma	1001000019	Periphery	BT_S1	8	Immune cell	Regular	Microglia(CD45)
GSM2244775	glioblastoma	1001000019	Periphery	BT_S1	8	Immune cell	Regular	Microglia(CD45)
GSM2244776	glioblastoma	1001000019	Periphery	BT_S1	2	Oligodendrocyte	Regular	Microglia(CD45)
GSM2244777	glioblastoma	1001000019	Periphery	BT_S1	8	Immune cell	Regular	Microglia(CD45)
GSM2244778	glioblastoma	1001000019	Periphery	BT_S1	8	Immune cell	Regular	Microglia(CD45)
GSM2244779	glioblastoma	1001000019	Periphery	BT_S1	8	Immune cell	Regular	Microglia(CD45)
GSM2244780	glioblastoma	1001000019	Periphery	BT_S1	8	Immune cell	Regular	Microglia(CD45)
GSM2244781	glioblastoma	1001000019	Periphery	BT_S1	8	Immune cell	Regular	Microglia(CD45)
GSM2244782	glioblastoma	1001000019	Periphery	BT_S1	2	Oligodendrocyte	Regular	Microglia(CD45)
GSM2244783	glioblastoma	1001000028	Periphery	BT_S1	10	Astocyte	Regular	Astrocytes(HEPACAM)
GSM2244784	glioblastoma	1001000028	Periphery	BT_S1	11	Neoplastic	Neoplastic	Astrocytes(HEPACAM)
GSM2244785	glioblastoma	1001000028	Periphery	BT_S1	1	Neoplastic	Neoplastic	Astrocytes(HEPACAM)
GSM2244786	glioblastoma	1001000031	Tumor	BT_S1	1	Neoplastic	Neoplastic	Endothelial(BSC)
GSM2244787	glioblastoma	1001000031	Tumor	BT_S1	1	Neoplastic	Neoplastic	Endothelial(BSC)
GSM2244788	glioblastoma	1001000031	Tumor	BT_S1	1	Neoplastic	Neoplastic	Endothelial(BSC)
GSM2244789	glioblastoma	1001000031	Tumor	BT_S1	1	Neoplastic	Neoplastic	Endothelial(BSC)
GSM2244790	glioblastoma	1001000031	Tumor	BT_S1	1	Neoplastic	Neoplastic	Endothelial(BSC)
GSM2244791	glioblastoma	1001000031	Tumor	BT_S1	1	Neoplastic	Neoplastic	Endothelial(BSC)
GSM2244792	glioblastoma	1001000031	Tumor	BT_S1	9	OPC	Regular	Endothelial(BSC)
GSM2244793	glioblastoma	1001000031	Tumor	BT_S1	1	Neoplastic	Neoplastic	Endothelial(BSC)
GSM2244794	glioblastoma	1001000031	Tumor	BT_S1	1	Neoplastic	Neoplastic	Endothelial(BSC)
GSM2244795	glioblastoma	1001000031	Tumor	BT_S1	1	Neoplastic	Neoplastic	Endothelial(BSC)
GSM2244796	glioblastoma	1001000031	Tumor	BT_S1	1	Neoplastic	Neoplastic	Endothelial(BSC)
GSM2244797	glioblastoma	1001000031	Tumor	BT_S1	1	Neoplastic	Neoplastic	Endothelial(BSC)
GSM2244798	glioblastoma	1001000031	Tumor	BT_S1	1	Neoplastic	Neoplastic	Endothelial(BSC)
GSM2244799	glioblastoma	1001000031	Tumor	BT_S1	6	Vascular	Regular	Endothelial(BSC)
GSM2244800	glioblastoma	1001000031	Tumor	BT_S1	1	Neoplastic	Neoplastic	Endothelial(BSC)
GSM2244801	glioblastoma	1001000031	Tumor	BT_S1	1	Neoplastic	Neoplastic	Endothelial(BSC)
GSM2244802	glioblastoma	1001000031	Tumor	BT_S1	1	Neoplastic	Neoplastic	Endothelial(BSC)
GSM2244803	glioblastoma	1001000031	Tumor	BT_S1	1	Neoplastic	Neoplastic	Endothelial(BSC)
GSM2244804	glioblastoma	1001000031	Tumor	BT_S1	1	Neoplastic	Neoplastic	Endothelial(BSC)
GSM2244805	glioblastoma	1001000031	Tumor	BT_S1	8	Immune cell	Regular	Endothelial(BSC)
GSM2244806	glioblastoma	1001000031	Tumor	BT_S1	1	Neoplastic	Neoplastic	Endothelial(BSC)
GSM2244807	glioblastoma	1001000031	Tumor	BT_S1	1	Neoplastic	Neoplastic	Endothelial(BSC)
GSM2244808	glioblastoma	1001000031	Tumor	BT_S1	1	Neoplastic	Neoplastic	Endothelial(BSC)
GSM2244809	glioblastoma	1001000031	Tumor	BT_S1	1	Neoplastic	Neoplastic	Endothelial(BSC)
GSM2244810	glioblastoma	1001000031	Tumor	BT_S1	1	Neoplastic	Neoplastic	Endothelial(BSC)
GSM2244811	glioblastoma	1001000031	Tumor	BT_S1	1	Neoplastic	Neoplastic	Endothelial(BSC)
GSM2244812	glioblastoma	1001000031	Tumor	BT_S1	1	Neoplastic	Neoplastic	Endothelial(BSC)
GSM2244813	glioblastoma	1001000031	Tumor	BT_S1	1	Neoplastic	Neoplastic	Endothelial(BSC)
GSM2244814	glioblastoma	1001000031	Tumor	BT_S1	12	Vascular	Regular	Endothelial(BSC)
GSM2244815	glioblastoma	1001000031	Tumor	BT_S1	1	Neoplastic	Neoplastic	Endothelial(BSC)
GSM2244816	glioblastoma	1001000031	Tumor	BT_S1	3	Vascular	Regular	Endothelial(BSC)
GSM2244817	glioblastoma	1001000031	Tumor	BT_S1	3	Vascular	Regular	Endothelial(BSC)
GSM2244818	glioblastoma	1001000031	Tumor	BT_S1	1	Neoplastic	Neoplastic	Endothelial(BSC)
GSM2244819	glioblastoma	1001000031	Tumor	BT_S1	1	Neoplastic	Neoplastic	Endothelial(BSC)
GSM2244820	glioblastoma	1001000031	Tumor	BT_S1	1	Neoplastic	Neoplastic	Endothelial(BSC)
GSM2244821	glioblastoma	1001000031	Tumor	BT_S1	6	Vascular	Regular	Endothelial(BSC)
GSM2244822	glioblastoma	1001000031	Tumor	BT_S1	1	Neoplastic	Neoplastic	Endothelial(BSC)
GSM2244823	glioblastoma	1001000031	Tumor	BT_S1	1	Neoplastic	Neoplastic	Endothelial(BSC)
GSM2244824	glioblastoma	1001000031	Tumor	BT_S1	1	Neoplastic	Neoplastic	Endothelial(BSC)
GSM2244825	glioblastoma	1001000031	Tumor	BT_S1	11	Neoplastic	Neoplastic	Endothelial(BSC)
GSM2244826	glioblastoma	1001000031	Tumor	BT_S1	1	Neoplastic	Neoplastic	Endothelial(BSC)
GSM2244827	glioblastoma	1001000031	Tumor	BT_S1	1	Neoplastic	Neoplastic	Endothelial(BSC)
GSM2244828	glioblastoma	1001000031	Tumor	BT_S1	1	Neoplastic	Neoplastic	Endothelial(BSC)
GSM2244829	glioblastoma	1001000031	Tumor	BT_S1	1	Neoplastic	Neoplastic	Endothelial(BSC)
GSM2244830	glioblastoma	1001000031	Tumor	BT_S1	1	Neoplastic	Neoplastic	Endothelial(BSC)
GSM2244831	glioblastoma	1001000031	Tumor	BT_S1	1	Neoplastic	Neoplastic	Endothelial(BSC)
GSM2244832	glioblastoma	1001000031	Tumor	BT_S1	6	Vascular	Regular	Endothelial(BSC)
GSM2244833	glioblastoma	1001000031	Tumor	BT_S1	1	Neoplastic	Neoplastic	Endothelial(BSC)
GSM2244834	glioblastoma	1001000031	Tumor	BT_S1	1	Neoplastic	Neoplastic	Endothelial(BSC)
GSM2244835	glioblastoma	1001000031	Tumor	BT_S1	1	Neoplastic	Neoplastic	Endothelial(BSC)
GSM2244836	glioblastoma	1001000031	Tumor	BT_S1	9	OPC	Regular	Endothelial(BSC)
GSM2244837	glioblastoma	1001000031	Tumor	BT_S1	1	Neoplastic	Neoplastic	Endothelial(BSC)
GSM2244838	glioblastoma	1001000031	Tumor	BT_S1	1	Neoplastic	Neoplastic	Endothelial(BSC)
GSM2244839	glioblastoma	1001000031	Tumor	BT_S1	9	OPC	Regular	Endothelial(BSC)
GSM2244840	glioblastoma	1001000031	Tumor	BT_S1	6	Vascular	Regular	Endothelial(BSC)
GSM2244841	glioblastoma	1001000031	Tumor	BT_S1	9	OPC	Regular	Endothelial(BSC)
GSM2244842	glioblastoma	1001000031	Tumor	BT_S1	1	Neoplastic	Neoplastic	Endothelial(BSC)
GSM2244843	glioblastoma	1001000031	Tumor	BT_S1	1	Neoplastic	Neoplastic	Endothelial(BSC)
GSM2244844	glioblastoma	1001000031	Tumor	BT_S1	1	Neoplastic	Neoplastic	Endothelial(BSC)
GSM2244845	glioblastoma	1001000031	Tumor	BT_S1	1	Neoplastic	Neoplastic	Endothelial(BSC)
GSM2244846	glioblastoma	1001000031	Tumor	BT_S1	1	Neoplastic	Neoplastic	Endothelial(BSC)
GSM2244847	glioblastoma	1001000031	Tumor	BT_S1	1	Neoplastic	Neoplastic	Endothelial(BSC)
GSM2244848	glioblastoma	1001000031	Tumor	BT_S1	1	Neoplastic	Neoplastic	Endothelial(BSC)
GSM2244849	glioblastoma	1001000031	Tumor	BT_S1	1	Neoplastic	Neoplastic	Endothelial(BSC)
GSM2244850	glioblastoma	1001000031	Tumor	BT_S1	8	Immune cell	Regular	Endothelial(BSC)
GSM2244851	glioblastoma	1001000031	Tumor	BT_S1	1	Neoplastic	Neoplastic	Endothelial(BSC)
GSM2244852	glioblastoma	1001000031	Tumor	BT_S1	9	OPC	Regular	Endothelial(BSC)
GSM2244853	glioblastoma	1001000031	Tumor	BT_S1	1	Neoplastic	Neoplastic	Endothelial(BSC)
GSM2244854	glioblastoma	1001000031	Tumor	BT_S1	1	Neoplastic	Neoplastic	Endothelial(BSC)
GSM2244855	glioblastoma	1001000031	Tumor	BT_S1	1	Neoplastic	Neoplastic	Endothelial(BSC)
GSM2244856	glioblastoma	1001000031	Tumor	BT_S1	1	Neoplastic	Neoplastic	Endothelial(BSC)
GSM2244857	glioblastoma	1001000031	Tumor	BT_S1	1	Neoplastic	Neoplastic	Endothelial(BSC)
GSM2244858	glioblastoma	1001000031	Tumor	BT_S1	1	Neoplastic	Neoplastic	Endothelial(BSC)
GSM2244859	glioblastoma	1001000031	Tumor	BT_S1	1	Neoplastic	Neoplastic	Endothelial(BSC)
GSM2244860	glioblastoma	1001000031	Tumor	BT_S1	1	Neoplastic	Neoplastic	Endothelial(BSC)
GSM2244861	glioblastoma	1001000031	Tumor	BT_S1	1	Neoplastic	Neoplastic	Endothelial(BSC)
GSM2244862	glioblastoma	1001000032	Tumor	BT_S1	12	Vascular	Regular	Endothelial(BSC)
GSM2244863	glioblastoma	1001000032	Tumor	BT_S1	1	Neoplastic	Neoplastic	Endothelial(BSC)
GSM2244864	glioblastoma	1001000032	Tumor	BT_S1	1	Neoplastic	Neoplastic	Endothelial(BSC)
GSM2244865	glioblastoma	1001000032	Tumor	BT_S1	11	Neoplastic	Neoplastic	Endothelial(BSC)
GSM2244866	glioblastoma	1001000032	Tumor	BT_S1	1	Neoplastic	Neoplastic	Endothelial(BSC)
GSM2244867	glioblastoma	1001000032	Tumor	BT_S1	1	Neoplastic	Neoplastic	Endothelial(BSC)
GSM2244868	glioblastoma	1001000032	Tumor	BT_S1	6	Vascular	Regular	Endothelial(BSC)
GSM2244869	glioblastoma	1001000032	Tumor	BT_S1	1	Neoplastic	Neoplastic	Endothelial(BSC)
GSM2244870	glioblastoma	1001000032	Tumor	BT_S1	1	Neoplastic	Neoplastic	Endothelial(BSC)
GSM2244871	glioblastoma	1001000032	Tumor	BT_S1	1	Neoplastic	Neoplastic	Endothelial(BSC)
GSM2244872	glioblastoma	1001000032	Tumor	BT_S1	3	Vascular	Regular	Endothelial(BSC)
GSM2244873	glioblastoma	1001000032	Tumor	BT_S1	3	Vascular	Regular	Endothelial(BSC)
GSM2244874	glioblastoma	1001000032	Tumor	BT_S1	1	Neoplastic	Neoplastic	Endothelial(BSC)
GSM2244875	glioblastoma	1001000032	Tumor	BT_S1	3	Vascular	Regular	Endothelial(BSC)
GSM2244876	glioblastoma	1001000032	Tumor	BT_S1	1	Neoplastic	Neoplastic	Endothelial(BSC)
GSM2244877	glioblastoma	1001000032	Tumor	BT_S1	3	Vascular	Regular	Endothelial(BSC)
GSM2244878	glioblastoma	1001000032	Tumor	BT_S1	1	Neoplastic	Neoplastic	Endothelial(BSC)
GSM2244879	glioblastoma	1001000032	Tumor	BT_S1	1	Neoplastic	Neoplastic	Endothelial(BSC)
GSM2244880	glioblastoma	1001000032	Tumor	BT_S1	1	Neoplastic	Neoplastic	Endothelial(BSC)
GSM2244881	glioblastoma	1001000032	Tumor	BT_S1	1	Neoplastic	Neoplastic	Endothelial(BSC)
GSM2244882	glioblastoma	1001000032	Tumor	BT_S1	1	Neoplastic	Neoplastic	Endothelial(BSC)
GSM2244883	glioblastoma	1001000032	Tumor	BT_S1	3	Vascular	Regular	Endothelial(BSC)
GSM2244884	glioblastoma	1001000032	Tumor	BT_S1	1	Neoplastic	Neoplastic	Endothelial(BSC)
GSM2244885	glioblastoma	1001000032	Tumor	BT_S1	1	Neoplastic	Neoplastic	Endothelial(BSC)
GSM2244886	glioblastoma	1001000032	Tumor	BT_S1	6	Vascular	Regular	Endothelial(BSC)
GSM2244887	glioblastoma	1001000032	Tumor	BT_S1	3	Vascular	Regular	Endothelial(BSC)
GSM2244888	glioblastoma	1001000032	Tumor	BT_S1	1	Neoplastic	Neoplastic	Endothelial(BSC)
GSM2244889	glioblastoma	1001000032	Tumor	BT_S1	1	Neoplastic	Neoplastic	Endothelial(BSC)
GSM2244890	glioblastoma	1001000032	Tumor	BT_S1	1	Neoplastic	Neoplastic	Endothelial(BSC)
GSM2244891	glioblastoma	1001000032	Tumor	BT_S1	1	Neoplastic	Neoplastic	Endothelial(BSC)
GSM2244892	glioblastoma	1001000032	Tumor	BT_S1	1	Neoplastic	Neoplastic	Endothelial(BSC)
GSM2244893	glioblastoma	1001000032	Tumor	BT_S1	6	Vascular	Regular	Endothelial(BSC)
GSM2244894	glioblastoma	1001000032	Tumor	BT_S1	1	Neoplastic	Neoplastic	Endothelial(BSC)
GSM2244895	glioblastoma	1001000032	Tumor	BT_S1	1	Neoplastic	Neoplastic	Endothelial(BSC)
GSM2244896	glioblastoma	1001000032	Tumor	BT_S1	3	Vascular	Regular	Endothelial(BSC)
GSM2244897	glioblastoma	1001000032	Tumor	BT_S1	1	Neoplastic	Neoplastic	Endothelial(BSC)
GSM2244898	glioblastoma	1001000032	Tumor	BT_S1	1	Neoplastic	Neoplastic	Endothelial(BSC)
GSM2244899	glioblastoma	1001000032	Tumor	BT_S1	6	Vascular	Regular	Endothelial(BSC)
GSM2244900	glioblastoma	1001000032	Tumor	BT_S1	1	Neoplastic	Neoplastic	Endothelial(BSC)
GSM2244901	glioblastoma	1001000032	Tumor	BT_S1	1	Neoplastic	Neoplastic	Endothelial(BSC)
GSM2244902	glioblastoma	1001000032	Tumor	BT_S1	1	Neoplastic	Neoplastic	Endothelial(BSC)
GSM2244903	glioblastoma	1001000032	Tumor	BT_S1	12	Vascular	Regular	Endothelial(BSC)
GSM2244904	glioblastoma	1001000032	Tumor	BT_S1	1	Neoplastic	Neoplastic	Endothelial(BSC)
GSM2244905	glioblastoma	1001000032	Tumor	BT_S1	1	Neoplastic	Neoplastic	Endothelial(BSC)
GSM2244906	glioblastoma	1001000032	Tumor	BT_S1	3	Vascular	Regular	Endothelial(BSC)
GSM2244907	glioblastoma	1001000033	Tumor	BT_S1	8	Immune cell	Regular	Microglia(CD45)
GSM2244908	glioblastoma	1001000033	Tumor	BT_S1	8	Immune cell	Regular	Microglia(CD45)
GSM2244909	glioblastoma	1001000033	Tumor	BT_S1	8	Immune cell	Regular	Microglia(CD45)
GSM2244910	glioblastoma	1001000033	Tumor	BT_S1	1	Neoplastic	Neoplastic	Microglia(CD45)
GSM2244911	glioblastoma	1001000033	Tumor	BT_S1	8	Immune cell	Regular	Microglia(CD45)
GSM2244912	glioblastoma	1001000033	Tumor	BT_S1	8	Immune cell	Regular	Microglia(CD45)
GSM2244913	glioblastoma	1001000033	Tumor	BT_S1	8	Immune cell	Regular	Microglia(CD45)
GSM2244914	glioblastoma	1001000033	Tumor	BT_S1	8	Immune cell	Regular	Microglia(CD45)
GSM2244915	glioblastoma	1001000033	Tumor	BT_S1	8	Immune cell	Regular	Microglia(CD45)
GSM2244916	glioblastoma	1001000033	Tumor	BT_S1	8	Immune cell	Regular	Microglia(CD45)
GSM2244917	glioblastoma	1001000033	Tumor	BT_S1	8	Immune cell	Regular	Microglia(CD45)
GSM2244918	glioblastoma	1001000033	Tumor	BT_S1	8	Immune cell	Regular	Microglia(CD45)
GSM2244919	glioblastoma	1001000033	Tumor	BT_S1	8	Immune cell	Regular	Microglia(CD45)
GSM2244920	glioblastoma	1001000033	Tumor	BT_S1	8	Immune cell	Regular	Microglia(CD45)
GSM2244921	glioblastoma	1001000033	Tumor	BT_S1	8	Immune cell	Regular	Microglia(CD45)
GSM2244922	glioblastoma	1001000033	Tumor	BT_S1	8	Immune cell	Regular	Microglia(CD45)
GSM2244923	glioblastoma	1001000033	Tumor	BT_S1	8	Immune cell	Regular	Microglia(CD45)
GSM2244924	glioblastoma	1001000033	Tumor	BT_S1	8	Immune cell	Regular	Microglia(CD45)
GSM2244925	glioblastoma	1001000033	Tumor	BT_S1	8	Immune cell	Regular	Microglia(CD45)
GSM2244926	glioblastoma	1001000033	Tumor	BT_S1	8	Immune cell	Regular	Microglia(CD45)
GSM2244927	glioblastoma	1001000033	Tumor	BT_S1	8	Immune cell	Regular	Microglia(CD45)
GSM2244928	glioblastoma	1001000033	Tumor	BT_S1	8	Immune cell	Regular	Microglia(CD45)
GSM2244929	glioblastoma	1001000033	Tumor	BT_S1	8	Immune cell	Regular	Microglia(CD45)
GSM2244930	glioblastoma	1001000033	Tumor	BT_S1	8	Immune cell	Regular	Microglia(CD45)
GSM2244931	glioblastoma	1001000033	Tumor	BT_S1	8	Immune cell	Regular	Microglia(CD45)
GSM2244932	glioblastoma	1001000033	Tumor	BT_S1	8	Immune cell	Regular	Microglia(CD45)
GSM2244933	glioblastoma	1001000033	Tumor	BT_S1	7	Immune cell	Regular	Microglia(CD45)
GSM2244934	glioblastoma	1001000033	Tumor	BT_S1	8	Immune cell	Regular	Microglia(CD45)
GSM2244935	glioblastoma	1001000033	Tumor	BT_S1	8	Immune cell	Regular	Microglia(CD45)
GSM2244936	glioblastoma	1001000033	Tumor	BT_S1	8	Immune cell	Regular	Microglia(CD45)
GSM2244937	glioblastoma	1001000033	Tumor	BT_S1	8	Immune cell	Regular	Microglia(CD45)
GSM2244938	glioblastoma	1001000033	Tumor	BT_S1	8	Immune cell	Regular	Microglia(CD45)
GSM2244939	glioblastoma	1001000033	Tumor	BT_S1	8	Immune cell	Regular	Microglia(CD45)
GSM2244940	glioblastoma	1001000033	Tumor	BT_S1	8	Immune cell	Regular	Microglia(CD45)
GSM2244941	glioblastoma	1001000033	Tumor	BT_S1	8	Immune cell	Regular	Microglia(CD45)
GSM2244942	glioblastoma	1001000033	Tumor	BT_S1	8	Immune cell	Regular	Microglia(CD45)
GSM2244943	glioblastoma	1001000033	Tumor	BT_S1	1	Neoplastic	Neoplastic	Microglia(CD45)
GSM2244944	glioblastoma	1001000033	Tumor	BT_S1	8	Immune cell	Regular	Microglia(CD45)
GSM2244945	glioblastoma	1001000033	Tumor	BT_S1	8	Immune cell	Regular	Microglia(CD45)
GSM2244946	glioblastoma	1001000033	Tumor	BT_S1	8	Immune cell	Regular	Microglia(CD45)
GSM2244947	glioblastoma	1001000033	Tumor	BT_S1	8	Immune cell	Regular	Microglia(CD45)
GSM2244948	glioblastoma	1001000033	Tumor	BT_S1	8	Immune cell	Regular	Microglia(CD45)
GSM2244949	glioblastoma	1001000033	Tumor	BT_S1	8	Immune cell	Regular	Microglia(CD45)
GSM2244950	glioblastoma	1001000033	Tumor	BT_S1	8	Immune cell	Regular	Microglia(CD45)
GSM2244951	glioblastoma	1001000033	Tumor	BT_S1	8	Immune cell	Regular	Microglia(CD45)
GSM2244952	glioblastoma	1001000033	Tumor	BT_S1	8	Immune cell	Regular	Microglia(CD45)
GSM2244953	glioblastoma	1001000033	Tumor	BT_S1	8	Immune cell	Regular	Microglia(CD45)
GSM2244954	glioblastoma	1001000033	Tumor	BT_S1	8	Immune cell	Regular	Microglia(CD45)
GSM2244955	glioblastoma	1001000033	Tumor	BT_S1	7	Immune cell	Regular	Microglia(CD45)
GSM2244956	glioblastoma	1001000033	Tumor	BT_S1	8	Immune cell	Regular	Microglia(CD45)
GSM2244957	glioblastoma	1001000033	Tumor	BT_S1	8	Immune cell	Regular	Microglia(CD45)
GSM2244958	glioblastoma	1001000033	Tumor	BT_S1	8	Immune cell	Regular	Microglia(CD45)
GSM2244959	glioblastoma	1001000033	Tumor	BT_S1	8	Immune cell	Regular	Microglia(CD45)
GSM2244960	glioblastoma	1001000033	Tumor	BT_S1	7	Immune cell	Regular	Microglia(CD45)
GSM2244961	glioblastoma	1001000033	Tumor	BT_S1	8	Immune cell	Regular	Microglia(CD45)
GSM2244962	glioblastoma	1001000033	Tumor	BT_S1	8	Immune cell	Regular	Microglia(CD45)
GSM2244963	glioblastoma	1001000033	Tumor	BT_S1	8	Immune cell	Regular	Microglia(CD45)
GSM2244964	glioblastoma	1001000033	Tumor	BT_S1	8	Immune cell	Regular	Microglia(CD45)
GSM2244965	glioblastoma	1001000033	Tumor	BT_S1	8	Immune cell	Regular	Microglia(CD45)
GSM2244966	glioblastoma	1001000033	Tumor	BT_S1	8	Immune cell	Regular	Microglia(CD45)
GSM2244967	glioblastoma	1001000033	Tumor	BT_S1	8	Immune cell	Regular	Microglia(CD45)
GSM2244968	glioblastoma	1001000033	Tumor	BT_S1	8	Immune cell	Regular	Microglia(CD45)
GSM2244969	glioblastoma	1001000033	Tumor	BT_S1	8	Immune cell	Regular	Microglia(CD45)
GSM2244970	glioblastoma	1001000033	Tumor	BT_S1	8	Immune cell	Regular	Microglia(CD45)
GSM2244971	glioblastoma	1001000033	Tumor	BT_S1	8	Immune cell	Regular	Microglia(CD45)
GSM2244972	glioblastoma	1001000033	Tumor	BT_S1	8	Immune cell	Regular	Microglia(CD45)
GSM2244973	glioblastoma	1001000033	Tumor	BT_S1	8	Immune cell	Regular	Microglia(CD45)
GSM2244974	glioblastoma	1001000033	Tumor	BT_S1	7	Immune cell	Regular	Microglia(CD45)
GSM2244975	glioblastoma	1001000033	Tumor	BT_S1	8	Immune cell	Regular	Microglia(CD45)
GSM2244976	glioblastoma	1001000033	Tumor	BT_S1	8	Immune cell	Regular	Microglia(CD45)
GSM2244977	glioblastoma	1001000033	Tumor	BT_S1	8	Immune cell	Regular	Microglia(CD45)
GSM2244978	glioblastoma	1001000033	Tumor	BT_S1	8	Immune cell	Regular	Microglia(CD45)
GSM2244979	glioblastoma	1001000033	Tumor	BT_S1	8	Immune cell	Regular	Microglia(CD45)
GSM2244980	glioblastoma	1001000033	Tumor	BT_S1	8	Immune cell	Regular	Microglia(CD45)
GSM2244981	glioblastoma	1001000033	Tumor	BT_S1	8	Immune cell	Regular	Microglia(CD45)
GSM2244982	glioblastoma	1001000033	Tumor	BT_S1	8	Immune cell	Regular	Microglia(CD45)
GSM2244983	glioblastoma	1001000033	Tumor	BT_S1	8	Immune cell	Regular	Microglia(CD45)
GSM2244984	glioblastoma	1001000033	Tumor	BT_S1	8	Immune cell	Regular	Microglia(CD45)
GSM2244985	glioblastoma	1001000033	Tumor	BT_S1	8	Immune cell	Regular	Microglia(CD45)
GSM2244986	glioblastoma	1001000033	Tumor	BT_S1	8	Immune cell	Regular	Microglia(CD45)
GSM2244987	glioblastoma	1001000033	Tumor	BT_S1	8	Immune cell	Regular	Microglia(CD45)
GSM2244988	glioblastoma	1001000033	Tumor	BT_S1	8	Immune cell	Regular	Microglia(CD45)
GSM2244989	glioblastoma	1001000033	Tumor	BT_S1	8	Immune cell	Regular	Microglia(CD45)
GSM2244990	glioblastoma	1001000033	Tumor	BT_S1	8	Immune cell	Regular	Microglia(CD45)
GSM2244991	glioblastoma	1001000033	Tumor	BT_S1	8	Immune cell	Regular	Microglia(CD45)
GSM2244992	glioblastoma	1001000034	Periphery	BT_S1	2	Oligodendrocyte	Regular	Oligodendrocytes(GC)
GSM2244993	glioblastoma	1001000034	Periphery	BT_S1	2	Oligodendrocyte	Regular	Oligodendrocytes(GC)
GSM2244994	glioblastoma	1001000034	Periphery	BT_S1	2	Oligodendrocyte	Regular	Oligodendrocytes(GC)
GSM2244995	glioblastoma	1001000034	Periphery	BT_S1	9	OPC	Regular	Oligodendrocytes(GC)
GSM2244996	glioblastoma	1001000034	Periphery	BT_S1	2	Oligodendrocyte	Regular	Oligodendrocytes(GC)
GSM2244997	glioblastoma	1001000034	Periphery	BT_S1	2	Oligodendrocyte	Regular	Oligodendrocytes(GC)
GSM2244998	glioblastoma	1001000036	Tumor	BT_S1	2	Oligodendrocyte	Regular	Oligodendrocytes(GC)
GSM2244999	glioblastoma	1001000036	Tumor	BT_S1	9	OPC	Regular	Oligodendrocytes(GC)
GSM2245000	glioblastoma	1001000036	Tumor	BT_S1	2	Oligodendrocyte	Regular	Oligodendrocytes(GC)
GSM2245001	glioblastoma	1001000036	Tumor	BT_S1	2	Oligodendrocyte	Regular	Oligodendrocytes(GC)
GSM2245002	glioblastoma	1001000036	Tumor	BT_S1	2	Oligodendrocyte	Regular	Oligodendrocytes(GC)
GSM2245003	glioblastoma	1001000036	Tumor	BT_S1	2	Oligodendrocyte	Regular	Oligodendrocytes(GC)
GSM2245004	glioblastoma	1001000036	Tumor	BT_S1	8	Immune cell	Regular	Oligodendrocytes(GC)
GSM2245005	glioblastoma	1001000036	Tumor	BT_S1	7	Immune cell	Regular	Oligodendrocytes(GC)
GSM2245006	glioblastoma	1001000036	Tumor	BT_S1	2	Oligodendrocyte	Regular	Oligodendrocytes(GC)
GSM2245007	glioblastoma	1001000036	Tumor	BT_S1	2	Oligodendrocyte	Regular	Oligodendrocytes(GC)
GSM2245008	glioblastoma	1001000036	Tumor	BT_S1	7	Immune cell	Regular	Oligodendrocytes(GC)
GSM2245009	glioblastoma	1001000036	Tumor	BT_S1	8	Immune cell	Regular	Oligodendrocytes(GC)
GSM2245010	glioblastoma	1001000036	Tumor	BT_S1	2	Oligodendrocyte	Regular	Oligodendrocytes(GC)
GSM2245011	glioblastoma	1001000036	Tumor	BT_S1	2	Oligodendrocyte	Regular	Oligodendrocytes(GC)
GSM2245012	glioblastoma	1001000036	Tumor	BT_S1	9	OPC	Regular	Oligodendrocytes(GC)
GSM2245013	glioblastoma	1001000036	Tumor	BT_S1	2	Oligodendrocyte	Regular	Oligodendrocytes(GC)
GSM2245014	glioblastoma	1001000036	Tumor	BT_S1	9	OPC	Regular	Oligodendrocytes(GC)
GSM2245015	glioblastoma	1001000036	Tumor	BT_S1	8	Immune cell	Regular	Oligodendrocytes(GC)
GSM2245016	glioblastoma	1001000036	Tumor	BT_S1	2	Oligodendrocyte	Regular	Oligodendrocytes(GC)
GSM2245017	glioblastoma	1001000036	Tumor	BT_S1	8	Immune cell	Regular	Oligodendrocytes(GC)
GSM2245018	glioblastoma	1001000036	Tumor	BT_S1	1	Neoplastic	Neoplastic	Oligodendrocytes(GC)
GSM2245019	glioblastoma	1001000036	Tumor	BT_S1	8	Immune cell	Regular	Oligodendrocytes(GC)
GSM2245020	glioblastoma	1001000036	Tumor	BT_S1	2	Oligodendrocyte	Regular	Oligodendrocytes(GC)
GSM2245021	glioblastoma	1001000037	Tumor	BT_S1	1	Neoplastic	Neoplastic	Astrocytes(HEPACAM)
GSM2245022	glioblastoma	1001000037	Tumor	BT_S1	1	Neoplastic	Neoplastic	Astrocytes(HEPACAM)
GSM2245023	glioblastoma	1001000037	Tumor	BT_S1	1	Neoplastic	Neoplastic	Astrocytes(HEPACAM)
GSM2245024	glioblastoma	1001000037	Tumor	BT_S1	1	Neoplastic	Neoplastic	Astrocytes(HEPACAM)
GSM2245025	glioblastoma	1001000037	Tumor	BT_S1	9	OPC	Regular	Astrocytes(HEPACAM)
GSM2245026	glioblastoma	1001000037	Tumor	BT_S1	1	Neoplastic	Neoplastic	Astrocytes(HEPACAM)
GSM2245027	glioblastoma	1001000037	Tumor	BT_S1	1	Neoplastic	Neoplastic	Astrocytes(HEPACAM)
GSM2245028	glioblastoma	1001000037	Tumor	BT_S1	1	Neoplastic	Neoplastic	Astrocytes(HEPACAM)
GSM2245029	glioblastoma	1001000037	Tumor	BT_S1	1	Neoplastic	Neoplastic	Astrocytes(HEPACAM)
GSM2245030	glioblastoma	1001000037	Tumor	BT_S1	1	Neoplastic	Neoplastic	Astrocytes(HEPACAM)
GSM2245031	glioblastoma	1001000037	Tumor	BT_S1	8	Immune cell	Regular	Astrocytes(HEPACAM)
GSM2245032	glioblastoma	1001000037	Tumor	BT_S1	1	Neoplastic	Neoplastic	Astrocytes(HEPACAM)
GSM2245033	glioblastoma	1001000037	Tumor	BT_S1	1	Neoplastic	Neoplastic	Astrocytes(HEPACAM)
GSM2245034	glioblastoma	1001000037	Tumor	BT_S1	1	Neoplastic	Neoplastic	Astrocytes(HEPACAM)
GSM2245035	glioblastoma	1001000037	Tumor	BT_S1	1	Neoplastic	Neoplastic	Astrocytes(HEPACAM)
GSM2245036	glioblastoma	1001000037	Tumor	BT_S1	1	Neoplastic	Neoplastic	Astrocytes(HEPACAM)
GSM2245037	glioblastoma	1001000037	Tumor	BT_S1	1	Neoplastic	Neoplastic	Astrocytes(HEPACAM)
GSM2245038	glioblastoma	1001000037	Tumor	BT_S1	1	Neoplastic	Neoplastic	Astrocytes(HEPACAM)
GSM2245039	glioblastoma	1001000037	Tumor	BT_S1	1	Neoplastic	Neoplastic	Astrocytes(HEPACAM)
GSM2245040	glioblastoma	1001000037	Tumor	BT_S1	1	Neoplastic	Neoplastic	Astrocytes(HEPACAM)
GSM2245041	glioblastoma	1001000037	Tumor	BT_S1	1	Neoplastic	Neoplastic	Astrocytes(HEPACAM)
GSM2245042	glioblastoma	1001000037	Tumor	BT_S1	1	Neoplastic	Neoplastic	Astrocytes(HEPACAM)
GSM2245043	glioblastoma	1001000037	Tumor	BT_S1	1	Neoplastic	Neoplastic	Astrocytes(HEPACAM)
GSM2245044	glioblastoma	1001000037	Tumor	BT_S1	9	OPC	Regular	Astrocytes(HEPACAM)
GSM2245045	glioblastoma	1001000037	Tumor	BT_S1	1	Neoplastic	Neoplastic	Astrocytes(HEPACAM)
GSM2245046	glioblastoma	1001000037	Tumor	BT_S1	1	Neoplastic	Neoplastic	Astrocytes(HEPACAM)
GSM2245047	glioblastoma	1001000037	Tumor	BT_S1	1	Neoplastic	Neoplastic	Astrocytes(HEPACAM)
GSM2245048	glioblastoma	1001000037	Tumor	BT_S1	1	Neoplastic	Neoplastic	Astrocytes(HEPACAM)
GSM2245049	glioblastoma	1001000037	Tumor	BT_S1	1	Neoplastic	Neoplastic	Astrocytes(HEPACAM)
GSM2245050	glioblastoma	1001000037	Tumor	BT_S1	1	Neoplastic	Neoplastic	Astrocytes(HEPACAM)
GSM2245051	glioblastoma	1001000037	Tumor	BT_S1	1	Neoplastic	Neoplastic	Astrocytes(HEPACAM)
GSM2245052	glioblastoma	1001000037	Tumor	BT_S1	1	Neoplastic	Neoplastic	Astrocytes(HEPACAM)
GSM2245053	glioblastoma	1001000037	Tumor	BT_S1	1	Neoplastic	Neoplastic	Astrocytes(HEPACAM)
GSM2245054	glioblastoma	1001000037	Tumor	BT_S1	1	Neoplastic	Neoplastic	Astrocytes(HEPACAM)
GSM2245055	glioblastoma	1001000037	Tumor	BT_S1	1	Neoplastic	Neoplastic	Astrocytes(HEPACAM)
GSM2245056	glioblastoma	1001000037	Tumor	BT_S1	1	Neoplastic	Neoplastic	Astrocytes(HEPACAM)
GSM2245057	glioblastoma	1001000037	Tumor	BT_S1	1	Neoplastic	Neoplastic	Astrocytes(HEPACAM)
GSM2245058	glioblastoma	1001000037	Tumor	BT_S1	1	Neoplastic	Neoplastic	Astrocytes(HEPACAM)
GSM2245059	glioblastoma	1001000037	Tumor	BT_S1	1	Neoplastic	Neoplastic	Astrocytes(HEPACAM)
GSM2245060	glioblastoma	1001000037	Tumor	BT_S1	1	Neoplastic	Neoplastic	Astrocytes(HEPACAM)
GSM2245061	glioblastoma	1001000037	Tumor	BT_S1	1	Neoplastic	Neoplastic	Astrocytes(HEPACAM)
GSM2245062	glioblastoma	1001000037	Tumor	BT_S1	1	Neoplastic	Neoplastic	Astrocytes(HEPACAM)
GSM2245063	glioblastoma	1001000037	Tumor	BT_S1	1	Neoplastic	Neoplastic	Astrocytes(HEPACAM)
GSM2245064	glioblastoma	1001000037	Tumor	BT_S1	1	Neoplastic	Neoplastic	Astrocytes(HEPACAM)
GSM2245065	glioblastoma	1001000037	Tumor	BT_S1	1	Neoplastic	Neoplastic	Astrocytes(HEPACAM)
GSM2245066	glioblastoma	1001000037	Tumor	BT_S1	1	Neoplastic	Neoplastic	Astrocytes(HEPACAM)
GSM2245067	glioblastoma	1001000037	Tumor	BT_S1	1	Neoplastic	Neoplastic	Astrocytes(HEPACAM)
GSM2245068	glioblastoma	1001000037	Tumor	BT_S1	1	Neoplastic	Neoplastic	Astrocytes(HEPACAM)
GSM2245069	glioblastoma	1001000037	Tumor	BT_S1	1	Neoplastic	Neoplastic	Astrocytes(HEPACAM)
GSM2245070	glioblastoma	1001000037	Tumor	BT_S1	1	Neoplastic	Neoplastic	Astrocytes(HEPACAM)
GSM2245071	glioblastoma	1001000037	Tumor	BT_S1	1	Neoplastic	Neoplastic	Astrocytes(HEPACAM)
GSM2245072	glioblastoma	1001000037	Tumor	BT_S1	1	Neoplastic	Neoplastic	Astrocytes(HEPACAM)
GSM2245073	glioblastoma	1001000037	Tumor	BT_S1	11	Neoplastic	Neoplastic	Astrocytes(HEPACAM)
GSM2245074	glioblastoma	1001000037	Tumor	BT_S1	1	Neoplastic	Neoplastic	Astrocytes(HEPACAM)
GSM2245075	glioblastoma	1001000037	Tumor	BT_S1	1	Neoplastic	Neoplastic	Astrocytes(HEPACAM)
GSM2245076	glioblastoma	1001000037	Tumor	BT_S1	1	Neoplastic	Neoplastic	Astrocytes(HEPACAM)
GSM2245077	glioblastoma	1001000037	Tumor	BT_S1	1	Neoplastic	Neoplastic	Astrocytes(HEPACAM)
GSM2245078	glioblastoma	1001000037	Tumor	BT_S1	1	Neoplastic	Neoplastic	Astrocytes(HEPACAM)
GSM2245079	glioblastoma	1001000037	Tumor	BT_S1	1	Neoplastic	Neoplastic	Astrocytes(HEPACAM)
GSM2245080	glioblastoma	1001000037	Tumor	BT_S1	1	Neoplastic	Neoplastic	Astrocytes(HEPACAM)
GSM2245081	glioblastoma	1001000037	Tumor	BT_S1	1	Neoplastic	Neoplastic	Astrocytes(HEPACAM)
GSM2245082	glioblastoma	1001000037	Tumor	BT_S1	1	Neoplastic	Neoplastic	Astrocytes(HEPACAM)
GSM2245083	glioblastoma	1001000037	Tumor	BT_S1	1	Neoplastic	Neoplastic	Astrocytes(HEPACAM)
GSM2245084	glioblastoma	1001000037	Tumor	BT_S1	1	Neoplastic	Neoplastic	Astrocytes(HEPACAM)
GSM2245085	glioblastoma	1001000037	Tumor	BT_S1	1	Neoplastic	Neoplastic	Astrocytes(HEPACAM)
GSM2245086	glioblastoma	1001000037	Tumor	BT_S1	1	Neoplastic	Neoplastic	Astrocytes(HEPACAM)
GSM2245087	glioblastoma	1001000037	Tumor	BT_S1	1	Neoplastic	Neoplastic	Astrocytes(HEPACAM)
GSM2245088	glioblastoma	1001000037	Tumor	BT_S1	1	Neoplastic	Neoplastic	Astrocytes(HEPACAM)
GSM2245089	glioblastoma	1001000037	Tumor	BT_S1	1	Neoplastic	Neoplastic	Astrocytes(HEPACAM)
GSM2245090	glioblastoma	1001000037	Tumor	BT_S1	9	OPC	Regular	Astrocytes(HEPACAM)
GSM2245091	glioblastoma	1001000037	Tumor	BT_S1	1	Neoplastic	Neoplastic	Astrocytes(HEPACAM)
GSM2245092	glioblastoma	1001000037	Tumor	BT_S1	1	Neoplastic	Neoplastic	Astrocytes(HEPACAM)
GSM2245093	glioblastoma	1001000037	Tumor	BT_S1	11	Neoplastic	Neoplastic	Astrocytes(HEPACAM)
GSM2245094	glioblastoma	1001000037	Tumor	BT_S1	1	Neoplastic	Neoplastic	Astrocytes(HEPACAM)
GSM2245095	glioblastoma	1001000037	Tumor	BT_S1	1	Neoplastic	Neoplastic	Astrocytes(HEPACAM)
GSM2245096	glioblastoma	1001000037	Tumor	BT_S1	1	Neoplastic	Neoplastic	Astrocytes(HEPACAM)
GSM2245097	glioblastoma	1001000037	Tumor	BT_S1	1	Neoplastic	Neoplastic	Astrocytes(HEPACAM)
GSM2245098	glioblastoma	1001000037	Tumor	BT_S1	1	Neoplastic	Neoplastic	Astrocytes(HEPACAM)
GSM2245099	glioblastoma	1001000037	Tumor	BT_S1	1	Neoplastic	Neoplastic	Astrocytes(HEPACAM)
GSM2245100	glioblastoma	1001000037	Tumor	BT_S1	1	Neoplastic	Neoplastic	Astrocytes(HEPACAM)
GSM2245101	glioblastoma	1001000037	Tumor	BT_S1	1	Neoplastic	Neoplastic	Astrocytes(HEPACAM)
GSM2245102	glioblastoma	1001000037	Tumor	BT_S1	1	Neoplastic	Neoplastic	Astrocytes(HEPACAM)
GSM2245103	glioblastoma	1001000229	Tumor	BT_S4	8	Immune cell	Regular	Unpanned
GSM2245104	glioblastoma	1001000229	Tumor	BT_S4	8	Immune cell	Regular	Unpanned
GSM2245105	glioblastoma	1001000229	Tumor	BT_S4	8	Immune cell	Regular	Unpanned
GSM2245106	glioblastoma	1001000229	Tumor	BT_S4	8	Immune cell	Regular	Unpanned
GSM2245107	glioblastoma	1001000229	Tumor	BT_S4	8	Immune cell	Regular	Unpanned
GSM2245108	glioblastoma	1001000229	Tumor	BT_S4	8	Immune cell	Regular	Unpanned
GSM2245109	glioblastoma	1001000229	Tumor	BT_S4	8	Immune cell	Regular	Unpanned
GSM2245110	glioblastoma	1001000229	Tumor	BT_S4	8	Immune cell	Regular	Unpanned
GSM2245111	glioblastoma	1001000229	Tumor	BT_S4	8	Immune cell	Regular	Unpanned
GSM2245112	glioblastoma	1001000229	Tumor	BT_S4	8	Immune cell	Regular	Unpanned
GSM2245113	glioblastoma	1001000229	Tumor	BT_S4	8	Immune cell	Regular	Unpanned
GSM2245114	glioblastoma	1001000229	Tumor	BT_S4	11	Neoplastic	Neoplastic	Unpanned
GSM2245115	glioblastoma	1001000229	Tumor	BT_S4	8	Immune cell	Regular	Unpanned
GSM2245116	glioblastoma	1001000229	Tumor	BT_S4	8	Immune cell	Regular	Unpanned
GSM2245117	glioblastoma	1001000229	Tumor	BT_S4	8	Immune cell	Regular	Unpanned
GSM2245118	glioblastoma	1001000229	Tumor	BT_S4	8	Immune cell	Regular	Unpanned
GSM2245119	glioblastoma	1001000229	Tumor	BT_S4	8	Immune cell	Regular	Unpanned
GSM2245120	glioblastoma	1001000229	Tumor	BT_S4	8	Immune cell	Regular	Unpanned
GSM2245121	glioblastoma	1001000229	Tumor	BT_S4	8	Immune cell	Regular	Unpanned
GSM2245122	glioblastoma	1001000229	Tumor	BT_S4	8	Immune cell	Regular	Unpanned
GSM2245123	glioblastoma	1001000229	Tumor	BT_S4	8	Immune cell	Regular	Unpanned
GSM2245124	glioblastoma	1001000229	Tumor	BT_S4	8	Immune cell	Regular	Unpanned
GSM2245125	glioblastoma	1001000229	Tumor	BT_S4	8	Immune cell	Regular	Unpanned
GSM2245126	glioblastoma	1001000229	Tumor	BT_S4	8	Immune cell	Regular	Unpanned
GSM2245127	glioblastoma	1001000229	Tumor	BT_S4	8	Immune cell	Regular	Unpanned
GSM2245128	glioblastoma	1001000229	Tumor	BT_S4	8	Immune cell	Regular	Unpanned
GSM2245129	glioblastoma	1001000229	Tumor	BT_S4	8	Immune cell	Regular	Unpanned
GSM2245130	glioblastoma	1001000229	Tumor	BT_S4	8	Immune cell	Regular	Unpanned
GSM2245131	glioblastoma	1001000229	Tumor	BT_S4	8	Immune cell	Regular	Unpanned
GSM2245132	glioblastoma	1001000229	Tumor	BT_S4	8	Immune cell	Regular	Unpanned
GSM2245133	glioblastoma	1001000229	Tumor	BT_S4	8	Immune cell	Regular	Unpanned
GSM2245134	glioblastoma	1001000229	Tumor	BT_S4	8	Immune cell	Regular	Unpanned
GSM2245135	glioblastoma	1001000229	Tumor	BT_S4	8	Immune cell	Regular	Unpanned
GSM2245136	glioblastoma	1001000229	Tumor	BT_S4	8	Immune cell	Regular	Unpanned
GSM2245137	glioblastoma	1001000229	Tumor	BT_S4	8	Immune cell	Regular	Unpanned
GSM2245138	glioblastoma	1001000229	Tumor	BT_S4	8	Immune cell	Regular	Unpanned
GSM2245139	glioblastoma	1001000229	Tumor	BT_S4	11	Neoplastic	Neoplastic	Unpanned
GSM2245140	glioblastoma	1001000229	Tumor	BT_S4	8	Immune cell	Regular	Unpanned
GSM2245141	glioblastoma	1001000229	Tumor	BT_S4	8	Immune cell	Regular	Unpanned
GSM2245142	glioblastoma	1001000229	Tumor	BT_S4	8	Immune cell	Regular	Unpanned
GSM2245143	glioblastoma	1001000229	Tumor	BT_S4	8	Immune cell	Regular	Unpanned
GSM2245144	glioblastoma	1001000229	Tumor	BT_S4	8	Immune cell	Regular	Unpanned
GSM2245145	glioblastoma	1001000229	Tumor	BT_S4	8	Immune cell	Regular	Unpanned
GSM2245146	glioblastoma	1001000229	Tumor	BT_S4	8	Immune cell	Regular	Unpanned
GSM2245147	glioblastoma	1001000229	Tumor	BT_S4	8	Immune cell	Regular	Unpanned
GSM2245148	glioblastoma	1001000229	Tumor	BT_S4	8	Immune cell	Regular	Unpanned
GSM2245149	glioblastoma	1001000229	Tumor	BT_S4	8	Immune cell	Regular	Unpanned
GSM2245150	glioblastoma	1001000229	Tumor	BT_S4	8	Immune cell	Regular	Unpanned
GSM2245151	glioblastoma	1001000229	Tumor	BT_S4	8	Immune cell	Regular	Unpanned
GSM2245152	glioblastoma	1001000229	Tumor	BT_S4	8	Immune cell	Regular	Unpanned
GSM2245153	glioblastoma	1001000229	Tumor	BT_S4	8	Immune cell	Regular	Unpanned
GSM2245154	glioblastoma	1001000229	Tumor	BT_S4	11	Neoplastic	Neoplastic	Unpanned
GSM2245155	glioblastoma	1001000229	Tumor	BT_S4	8	Immune cell	Regular	Unpanned
GSM2245156	glioblastoma	1001000229	Tumor	BT_S4	8	Immune cell	Regular	Unpanned
GSM2245157	glioblastoma	1001000229	Tumor	BT_S4	8	Immune cell	Regular	Unpanned
GSM2245158	glioblastoma	1001000229	Tumor	BT_S4	8	Immune cell	Regular	Unpanned
GSM2245159	glioblastoma	1001000229	Tumor	BT_S4	11	Neoplastic	Neoplastic	Unpanned
GSM2245160	glioblastoma	1001000229	Tumor	BT_S4	8	Immune cell	Regular	Unpanned
GSM2245161	glioblastoma	1001000229	Tumor	BT_S4	11	Neoplastic	Neoplastic	Unpanned
GSM2245162	glioblastoma	1001000229	Tumor	BT_S4	8	Immune cell	Regular	Unpanned
GSM2245163	glioblastoma	1001000229	Tumor	BT_S4	8	Immune cell	Regular	Unpanned
GSM2245164	glioblastoma	1001000229	Tumor	BT_S4	9	OPC	Regular	Unpanned
GSM2245165	glioblastoma	1001000229	Tumor	BT_S4	8	Immune cell	Regular	Unpanned
GSM2245166	glioblastoma	1001000229	Tumor	BT_S4	11	Neoplastic	Neoplastic	Unpanned
GSM2245167	glioblastoma	1001000229	Tumor	BT_S4	8	Immune cell	Regular	Unpanned
GSM2245168	glioblastoma	1001000229	Tumor	BT_S4	8	Immune cell	Regular	Unpanned
GSM2245169	glioblastoma	1001000229	Tumor	BT_S4	8	Immune cell	Regular	Unpanned
GSM2245170	glioblastoma	1001000229	Tumor	BT_S4	11	Neoplastic	Neoplastic	Unpanned
GSM2245171	glioblastoma	1001000229	Tumor	BT_S4	8	Immune cell	Regular	Unpanned
GSM2245172	glioblastoma	1001000229	Tumor	BT_S4	8	Immune cell	Regular	Unpanned
GSM2245173	glioblastoma	1001000229	Tumor	BT_S4	8	Immune cell	Regular	Unpanned
GSM2245174	glioblastoma	1001000229	Tumor	BT_S4	8	Immune cell	Regular	Unpanned
GSM2245175	glioblastoma	1001000229	Tumor	BT_S4	8	Immune cell	Regular	Unpanned
GSM2245176	glioblastoma	1001000229	Tumor	BT_S4	8	Immune cell	Regular	Unpanned
GSM2245177	glioblastoma	1001000229	Tumor	BT_S4	8	Immune cell	Regular	Unpanned
GSM2245178	glioblastoma	1001000229	Tumor	BT_S4	8	Immune cell	Regular	Unpanned
GSM2245179	glioblastoma	1001000229	Tumor	BT_S4	8	Immune cell	Regular	Unpanned
GSM2245180	glioblastoma	1001000229	Tumor	BT_S4	8	Immune cell	Regular	Unpanned
GSM2245181	glioblastoma	1001000229	Tumor	BT_S4	8	Immune cell	Regular	Unpanned
GSM2245182	glioblastoma	1001000229	Tumor	BT_S4	8	Immune cell	Regular	Unpanned
GSM2245183	glioblastoma	1001000229	Tumor	BT_S4	8	Immune cell	Regular	Unpanned
GSM2245184	glioblastoma	1001000229	Tumor	BT_S4	11	Neoplastic	Neoplastic	Unpanned
GSM2245185	glioblastoma	1001000229	Tumor	BT_S4	8	Immune cell	Regular	Unpanned
GSM2245186	glioblastoma	1001000229	Tumor	BT_S4	8	Immune cell	Regular	Unpanned
GSM2245187	glioblastoma	1001000229	Tumor	BT_S4	11	Neoplastic	Neoplastic	Unpanned
GSM2245188	glioblastoma	1001000229	Tumor	BT_S4	8	Immune cell	Regular	Unpanned
GSM2245189	glioblastoma	1001000229	Tumor	BT_S4	8	Immune cell	Regular	Unpanned
GSM2245190	glioblastoma	1001000229	Tumor	BT_S4	8	Immune cell	Regular	Unpanned
GSM2245191	glioblastoma	1001000229	Tumor	BT_S4	8	Immune cell	Regular	Unpanned
GSM2245192	glioblastoma	1001000229	Tumor	BT_S4	8	Immune cell	Regular	Unpanned
GSM2245193	glioblastoma	1001000229	Tumor	BT_S4	8	Immune cell	Regular	Unpanned
GSM2245194	glioblastoma	1001000229	Tumor	BT_S4	8	Immune cell	Regular	Unpanned
GSM2245195	glioblastoma	1001000230	Tumor	BT_S4	8	Immune cell	Regular	Unpanned
GSM2245196	glioblastoma	1001000230	Tumor	BT_S4	8	Immune cell	Regular	Unpanned
GSM2245197	glioblastoma	1001000230	Tumor	BT_S4	8	Immune cell	Regular	Unpanned
GSM2245198	glioblastoma	1001000230	Tumor	BT_S4	8	Immune cell	Regular	Unpanned
GSM2245199	glioblastoma	1001000230	Tumor	BT_S4	8	Immune cell	Regular	Unpanned
GSM2245200	glioblastoma	1001000230	Tumor	BT_S4	8	Immune cell	Regular	Unpanned
GSM2245201	glioblastoma	1001000230	Tumor	BT_S4	8	Immune cell	Regular	Unpanned
GSM2245202	glioblastoma	1001000230	Tumor	BT_S4	8	Immune cell	Regular	Unpanned
GSM2245203	glioblastoma	1001000230	Tumor	BT_S4	8	Immune cell	Regular	Unpanned
GSM2245204	glioblastoma	1001000230	Tumor	BT_S4	8	Immune cell	Regular	Unpanned
GSM2245205	glioblastoma	1001000230	Tumor	BT_S4	11	Neoplastic	Neoplastic	Unpanned
GSM2245206	glioblastoma	1001000230	Tumor	BT_S4	8	Immune cell	Regular	Unpanned
GSM2245207	glioblastoma	1001000230	Tumor	BT_S4	8	Immune cell	Regular	Unpanned
GSM2245208	glioblastoma	1001000230	Tumor	BT_S4	8	Immune cell	Regular	Unpanned
GSM2245209	glioblastoma	1001000230	Tumor	BT_S4	8	Immune cell	Regular	Unpanned
GSM2245210	glioblastoma	1001000230	Tumor	BT_S4	8	Immune cell	Regular	Unpanned
GSM2245211	glioblastoma	1001000230	Tumor	BT_S4	11	Neoplastic	Neoplastic	Unpanned
GSM2245212	glioblastoma	1001000230	Tumor	BT_S4	8	Immune cell	Regular	Unpanned
GSM2245213	glioblastoma	1001000230	Tumor	BT_S4	11	Neoplastic	Neoplastic	Unpanned
GSM2245214	glioblastoma	1001000230	Tumor	BT_S4	8	Immune cell	Regular	Unpanned
GSM2245215	glioblastoma	1001000230	Tumor	BT_S4	8	Immune cell	Regular	Unpanned
GSM2245216	glioblastoma	1001000230	Tumor	BT_S4	8	Immune cell	Regular	Unpanned
GSM2245217	glioblastoma	1001000230	Tumor	BT_S4	8	Immune cell	Regular	Unpanned
GSM2245218	glioblastoma	1001000230	Tumor	BT_S4	8	Immune cell	Regular	Unpanned
GSM2245219	glioblastoma	1001000230	Tumor	BT_S4	8	Immune cell	Regular	Unpanned
GSM2245220	glioblastoma	1001000230	Tumor	BT_S4	8	Immune cell	Regular	Unpanned
GSM2245221	glioblastoma	1001000230	Tumor	BT_S4	8	Immune cell	Regular	Unpanned
GSM2245222	glioblastoma	1001000230	Tumor	BT_S4	8	Immune cell	Regular	Unpanned
GSM2245223	glioblastoma	1001000230	Tumor	BT_S4	8	Immune cell	Regular	Unpanned
GSM2245224	glioblastoma	1001000230	Tumor	BT_S4	8	Immune cell	Regular	Unpanned
GSM2245225	glioblastoma	1001000230	Tumor	BT_S4	8	Immune cell	Regular	Unpanned
GSM2245226	glioblastoma	1001000230	Tumor	BT_S4	8	Immune cell	Regular	Unpanned
GSM2245227	glioblastoma	1001000230	Tumor	BT_S4	8	Immune cell	Regular	Unpanned
GSM2245228	glioblastoma	1001000230	Tumor	BT_S4	8	Immune cell	Regular	Unpanned
GSM2245229	glioblastoma	1001000230	Tumor	BT_S4	8	Immune cell	Regular	Unpanned
GSM2245230	glioblastoma	1001000230	Tumor	BT_S4	11	Neoplastic	Neoplastic	Unpanned
GSM2245231	glioblastoma	1001000230	Tumor	BT_S4	8	Immune cell	Regular	Unpanned
GSM2245232	glioblastoma	1001000230	Tumor	BT_S4	8	Immune cell	Regular	Unpanned
GSM2245233	glioblastoma	1001000230	Tumor	BT_S4	1	Neoplastic	Neoplastic	Unpanned
GSM2245234	glioblastoma	1001000230	Tumor	BT_S4	8	Immune cell	Regular	Unpanned
GSM2245235	glioblastoma	1001000230	Tumor	BT_S4	8	Immune cell	Regular	Unpanned
GSM2245236	glioblastoma	1001000230	Tumor	BT_S4	8	Immune cell	Regular	Unpanned
GSM2245237	glioblastoma	1001000230	Tumor	BT_S4	8	Immune cell	Regular	Unpanned
GSM2245238	glioblastoma	1001000230	Tumor	BT_S4	8	Immune cell	Regular	Unpanned
GSM2245239	glioblastoma	1001000230	Tumor	BT_S4	8	Immune cell	Regular	Unpanned
GSM2245240	glioblastoma	1001000230	Tumor	BT_S4	11	Neoplastic	Neoplastic	Unpanned
GSM2245241	glioblastoma	1001000230	Tumor	BT_S4	8	Immune cell	Regular	Unpanned
GSM2245242	glioblastoma	1001000230	Tumor	BT_S4	8	Immune cell	Regular	Unpanned
GSM2245243	glioblastoma	1001000230	Tumor	BT_S4	8	Immune cell	Regular	Unpanned
GSM2245244	glioblastoma	1001000230	Tumor	BT_S4	8	Immune cell	Regular	Unpanned
GSM2245245	glioblastoma	1001000230	Tumor	BT_S4	8	Immune cell	Regular	Unpanned
GSM2245246	glioblastoma	1001000230	Tumor	BT_S4	11	Neoplastic	Neoplastic	Unpanned
GSM2245247	glioblastoma	1001000230	Tumor	BT_S4	11	Neoplastic	Neoplastic	Unpanned
GSM2245248	glioblastoma	1001000230	Tumor	BT_S4	8	Immune cell	Regular	Unpanned
GSM2245249	glioblastoma	1001000230	Tumor	BT_S4	8	Immune cell	Regular	Unpanned
GSM2245250	glioblastoma	1001000230	Tumor	BT_S4	8	Immune cell	Regular	Unpanned
GSM2245251	glioblastoma	1001000230	Tumor	BT_S4	8	Immune cell	Regular	Unpanned
GSM2245252	glioblastoma	1001000230	Tumor	BT_S4	8	Immune cell	Regular	Unpanned
GSM2245253	glioblastoma	1001000230	Tumor	BT_S4	8	Immune cell	Regular	Unpanned
GSM2245254	glioblastoma	1001000230	Tumor	BT_S4	11	Neoplastic	Neoplastic	Unpanned
GSM2245255	glioblastoma	1001000230	Tumor	BT_S4	8	Immune cell	Regular	Unpanned
GSM2245256	glioblastoma	1001000230	Tumor	BT_S4	8	Immune cell	Regular	Unpanned
GSM2245257	glioblastoma	1001000230	Tumor	BT_S4	11	Neoplastic	Neoplastic	Unpanned
GSM2245258	glioblastoma	1001000230	Tumor	BT_S4	8	Immune cell	Regular	Unpanned
GSM2245259	glioblastoma	1001000230	Tumor	BT_S4	11	Neoplastic	Neoplastic	Unpanned
GSM2245260	glioblastoma	1001000230	Tumor	BT_S4	8	Immune cell	Regular	Unpanned
GSM2245261	glioblastoma	1001000230	Tumor	BT_S4	8	Immune cell	Regular	Unpanned
GSM2245262	glioblastoma	1001000230	Tumor	BT_S4	8	Immune cell	Regular	Unpanned
GSM2245263	glioblastoma	1001000230	Tumor	BT_S4	8	Immune cell	Regular	Unpanned
GSM2245264	glioblastoma	1001000230	Tumor	BT_S4	8	Immune cell	Regular	Unpanned
GSM2245265	glioblastoma	1001000230	Tumor	BT_S4	11	Neoplastic	Neoplastic	Unpanned
GSM2245266	glioblastoma	1001000230	Tumor	BT_S4	11	Neoplastic	Neoplastic	Unpanned
GSM2245267	glioblastoma	1001000230	Tumor	BT_S4	8	Immune cell	Regular	Unpanned
GSM2245268	glioblastoma	1001000230	Tumor	BT_S4	8	Immune cell	Regular	Unpanned
GSM2245269	glioblastoma	1001000230	Tumor	BT_S4	8	Immune cell	Regular	Unpanned
GSM2245270	glioblastoma	1001000230	Tumor	BT_S4	8	Immune cell	Regular	Unpanned
GSM2245271	glioblastoma	1001000230	Tumor	BT_S4	8	Immune cell	Regular	Unpanned
GSM2245272	glioblastoma	1001000230	Tumor	BT_S4	8	Immune cell	Regular	Unpanned
GSM2245273	glioblastoma	1001000230	Tumor	BT_S4	8	Immune cell	Regular	Unpanned
GSM2245274	glioblastoma	1001000230	Tumor	BT_S4	8	Immune cell	Regular	Unpanned
GSM2245275	glioblastoma	1001000230	Tumor	BT_S4	8	Immune cell	Regular	Unpanned
GSM2245276	glioblastoma	1001000230	Tumor	BT_S4	8	Immune cell	Regular	Unpanned
GSM2245277	glioblastoma	1001000230	Tumor	BT_S4	8	Immune cell	Regular	Unpanned
GSM2245278	glioblastoma	1001000230	Tumor	BT_S4	8	Immune cell	Regular	Unpanned
GSM2245279	glioblastoma	1001000231	Tumor	BT_S4	8	Immune cell	Regular	Unpanned
GSM2245280	glioblastoma	1001000231	Tumor	BT_S4	8	Immune cell	Regular	Unpanned
GSM2245281	glioblastoma	1001000231	Tumor	BT_S4	8	Immune cell	Regular	Unpanned
GSM2245282	glioblastoma	1001000231	Tumor	BT_S4	8	Immune cell	Regular	Unpanned
GSM2245283	glioblastoma	1001000231	Tumor	BT_S4	8	Immune cell	Regular	Unpanned
GSM2245284	glioblastoma	1001000231	Tumor	BT_S4	8	Immune cell	Regular	Unpanned
GSM2245285	glioblastoma	1001000231	Tumor	BT_S4	8	Immune cell	Regular	Unpanned
GSM2245286	glioblastoma	1001000231	Tumor	BT_S4	8	Immune cell	Regular	Unpanned
GSM2245287	glioblastoma	1001000231	Tumor	BT_S4	8	Immune cell	Regular	Unpanned
GSM2245288	glioblastoma	1001000231	Tumor	BT_S4	8	Immune cell	Regular	Unpanned
GSM2245289	glioblastoma	1001000231	Tumor	BT_S4	8	Immune cell	Regular	Unpanned
GSM2245290	glioblastoma	1001000231	Tumor	BT_S4	11	Neoplastic	Neoplastic	Unpanned
GSM2245291	glioblastoma	1001000231	Tumor	BT_S4	8	Immune cell	Regular	Unpanned
GSM2245292	glioblastoma	1001000231	Tumor	BT_S4	8	Immune cell	Regular	Unpanned
GSM2245293	glioblastoma	1001000231	Tumor	BT_S4	8	Immune cell	Regular	Unpanned
GSM2245294	glioblastoma	1001000231	Tumor	BT_S4	8	Immune cell	Regular	Unpanned
GSM2245295	glioblastoma	1001000231	Tumor	BT_S4	8	Immune cell	Regular	Unpanned
GSM2245296	glioblastoma	1001000231	Tumor	BT_S4	8	Immune cell	Regular	Unpanned
GSM2245297	glioblastoma	1001000231	Tumor	BT_S4	8	Immune cell	Regular	Unpanned
GSM2245298	glioblastoma	1001000231	Tumor	BT_S4	8	Immune cell	Regular	Unpanned
GSM2245299	glioblastoma	1001000231	Tumor	BT_S4	8	Immune cell	Regular	Unpanned
GSM2245300	glioblastoma	1001000231	Tumor	BT_S4	8	Immune cell	Regular	Unpanned
GSM2245301	glioblastoma	1001000231	Tumor	BT_S4	8	Immune cell	Regular	Unpanned
GSM2245302	glioblastoma	1001000231	Tumor	BT_S4	8	Immune cell	Regular	Unpanned
GSM2245303	glioblastoma	1001000231	Tumor	BT_S4	8	Immune cell	Regular	Unpanned
GSM2245304	glioblastoma	1001000231	Tumor	BT_S4	8	Immune cell	Regular	Unpanned
GSM2245305	glioblastoma	1001000231	Tumor	BT_S4	8	Immune cell	Regular	Unpanned
GSM2245306	glioblastoma	1001000231	Tumor	BT_S4	8	Immune cell	Regular	Unpanned
GSM2245307	glioblastoma	1001000231	Tumor	BT_S4	8	Immune cell	Regular	Unpanned
GSM2245308	glioblastoma	1001000231	Tumor	BT_S4	8	Immune cell	Regular	Unpanned
GSM2245309	glioblastoma	1001000231	Tumor	BT_S4	8	Immune cell	Regular	Unpanned
GSM2245310	glioblastoma	1001000231	Tumor	BT_S4	8	Immune cell	Regular	Unpanned
GSM2245311	glioblastoma	1001000231	Tumor	BT_S4	8	Immune cell	Regular	Unpanned
GSM2245312	glioblastoma	1001000231	Tumor	BT_S4	8	Immune cell	Regular	Unpanned
GSM2245313	glioblastoma	1001000231	Tumor	BT_S4	8	Immune cell	Regular	Unpanned
GSM2245314	glioblastoma	1001000231	Tumor	BT_S4	8	Immune cell	Regular	Unpanned
GSM2245315	glioblastoma	1001000231	Tumor	BT_S4	8	Immune cell	Regular	Unpanned
GSM2245316	glioblastoma	1001000231	Tumor	BT_S4	8	Immune cell	Regular	Unpanned
GSM2245317	glioblastoma	1001000231	Tumor	BT_S4	8	Immune cell	Regular	Unpanned
GSM2245318	glioblastoma	1001000231	Tumor	BT_S4	8	Immune cell	Regular	Unpanned
GSM2245319	glioblastoma	1001000231	Tumor	BT_S4	8	Immune cell	Regular	Unpanned
GSM2245320	glioblastoma	1001000231	Tumor	BT_S4	8	Immune cell	Regular	Unpanned
GSM2245321	glioblastoma	1001000231	Tumor	BT_S4	8	Immune cell	Regular	Unpanned
GSM2245322	glioblastoma	1001000231	Tumor	BT_S4	8	Immune cell	Regular	Unpanned
GSM2245323	glioblastoma	1001000231	Tumor	BT_S4	8	Immune cell	Regular	Unpanned
GSM2245324	glioblastoma	1001000231	Tumor	BT_S4	8	Immune cell	Regular	Unpanned
GSM2245325	glioblastoma	1001000231	Tumor	BT_S4	8	Immune cell	Regular	Unpanned
GSM2245326	glioblastoma	1001000231	Tumor	BT_S4	8	Immune cell	Regular	Unpanned
GSM2245327	glioblastoma	1001000231	Tumor	BT_S4	8	Immune cell	Regular	Unpanned
GSM2245328	glioblastoma	1001000231	Tumor	BT_S4	8	Immune cell	Regular	Unpanned
GSM2245329	glioblastoma	1001000231	Tumor	BT_S4	8	Immune cell	Regular	Unpanned
GSM2245330	glioblastoma	1001000231	Tumor	BT_S4	8	Immune cell	Regular	Unpanned
GSM2245331	glioblastoma	1001000231	Tumor	BT_S4	8	Immune cell	Regular	Unpanned
GSM2245332	glioblastoma	1001000231	Tumor	BT_S4	8	Immune cell	Regular	Unpanned
GSM2245333	glioblastoma	1001000231	Tumor	BT_S4	8	Immune cell	Regular	Unpanned
GSM2245334	glioblastoma	1001000231	Tumor	BT_S4	8	Immune cell	Regular	Unpanned
GSM2245335	glioblastoma	1001000231	Tumor	BT_S4	8	Immune cell	Regular	Unpanned
GSM2245336	glioblastoma	1001000231	Tumor	BT_S4	11	Neoplastic	Neoplastic	Unpanned
GSM2245337	glioblastoma	1001000231	Tumor	BT_S4	8	Immune cell	Regular	Unpanned
GSM2245338	glioblastoma	1001000231	Tumor	BT_S4	8	Immune cell	Regular	Unpanned
GSM2245339	glioblastoma	1001000231	Tumor	BT_S4	8	Immune cell	Regular	Unpanned
GSM2245340	glioblastoma	1001000231	Tumor	BT_S4	12	Vascular	Regular	Unpanned
GSM2245341	glioblastoma	1001000231	Tumor	BT_S4	8	Immune cell	Regular	Unpanned
GSM2245342	glioblastoma	1001000231	Tumor	BT_S4	8	Immune cell	Regular	Unpanned
GSM2245343	glioblastoma	1001000231	Tumor	BT_S4	8	Immune cell	Regular	Unpanned
GSM2245344	glioblastoma	1001000231	Tumor	BT_S4	12	Vascular	Regular	Unpanned
GSM2245345	glioblastoma	1001000231	Tumor	BT_S4	8	Immune cell	Regular	Unpanned
GSM2245346	glioblastoma	1001000231	Tumor	BT_S4	8	Immune cell	Regular	Unpanned
GSM2245347	glioblastoma	1001000231	Tumor	BT_S4	12	Vascular	Regular	Unpanned
GSM2245348	glioblastoma	1001000231	Tumor	BT_S4	8	Immune cell	Regular	Unpanned
GSM2245349	glioblastoma	1001000231	Tumor	BT_S4	8	Immune cell	Regular	Unpanned
GSM2245350	glioblastoma	1001000231	Tumor	BT_S4	8	Immune cell	Regular	Unpanned
GSM2245351	glioblastoma	1001000231	Tumor	BT_S4	8	Immune cell	Regular	Unpanned
GSM2245352	glioblastoma	1001000231	Tumor	BT_S4	8	Immune cell	Regular	Unpanned
GSM2245353	glioblastoma	1001000231	Tumor	BT_S4	8	Immune cell	Regular	Unpanned
GSM2245354	glioblastoma	1001000231	Tumor	BT_S4	8	Immune cell	Regular	Unpanned
GSM2245355	glioblastoma	1001000231	Tumor	BT_S4	8	Immune cell	Regular	Unpanned
GSM2245356	glioblastoma	1001000231	Tumor	BT_S4	8	Immune cell	Regular	Unpanned
GSM2245357	glioblastoma	1001000231	Tumor	BT_S4	8	Immune cell	Regular	Unpanned
GSM2245358	glioblastoma	1001000231	Tumor	BT_S4	8	Immune cell	Regular	Unpanned
GSM2245359	glioblastoma	1001000231	Tumor	BT_S4	8	Immune cell	Regular	Unpanned
GSM2245360	glioblastoma	1001000231	Tumor	BT_S4	8	Immune cell	Regular	Unpanned
GSM2245361	glioblastoma	1001000231	Tumor	BT_S4	8	Immune cell	Regular	Unpanned
GSM2245362	glioblastoma	1001000231	Tumor	BT_S4	11	Neoplastic	Neoplastic	Unpanned
GSM2245363	glioblastoma	1001000231	Tumor	BT_S4	8	Immune cell	Regular	Unpanned
GSM2245364	glioblastoma	1001000231	Tumor	BT_S4	3	Vascular	Regular	Unpanned
GSM2245365	glioblastoma	1001000231	Tumor	BT_S4	8	Immune cell	Regular	Unpanned
GSM2245366	glioblastoma	1001000231	Tumor	BT_S4	8	Immune cell	Regular	Unpanned
GSM2245367	glioblastoma	1001000231	Tumor	BT_S4	8	Immune cell	Regular	Unpanned
GSM2245368	glioblastoma	1001000232	Periphery	BT_S4	10	Astocyte	Regular	Unpanned
GSM2245369	glioblastoma	1001000232	Periphery	BT_S4	2	Oligodendrocyte	Regular	Unpanned
GSM2245370	glioblastoma	1001000232	Periphery	BT_S4	9	OPC	Regular	Unpanned
GSM2245371	glioblastoma	1001000233	Periphery	BT_S4	2	Oligodendrocyte	Regular	Unpanned
GSM2245372	glioblastoma	1001000233	Periphery	BT_S4	2	Oligodendrocyte	Regular	Unpanned
GSM2245373	glioblastoma	1001000233	Periphery	BT_S4	2	Oligodendrocyte	Regular	Unpanned
GSM2245374	glioblastoma	1001000233	Periphery	BT_S4	2	Oligodendrocyte	Regular	Unpanned
GSM2245375	glioblastoma	1001000233	Periphery	BT_S4	2	Oligodendrocyte	Regular	Unpanned
GSM2245376	glioblastoma	1001000233	Periphery	BT_S4	9	OPC	Regular	Unpanned
GSM2245377	glioblastoma	1001000234	Periphery	BT_S4	9	OPC	Regular	Unpanned
GSM2245378	glioblastoma	1001000234	Periphery	BT_S4	2	Oligodendrocyte	Regular	Unpanned
GSM2245379	glioblastoma	1001000234	Periphery	BT_S4	2	Oligodendrocyte	Regular	Unpanned
GSM2245380	glioblastoma	1001000235	Tumor	BT_S4	8	Immune cell	Regular	Microglia(CD45)
GSM2245381	glioblastoma	1001000235	Tumor	BT_S4	8	Immune cell	Regular	Microglia(CD45)
GSM2245382	glioblastoma	1001000235	Tumor	BT_S4	8	Immune cell	Regular	Microglia(CD45)
GSM2245383	glioblastoma	1001000235	Tumor	BT_S4	8	Immune cell	Regular	Microglia(CD45)
GSM2245384	glioblastoma	1001000235	Tumor	BT_S4	8	Immune cell	Regular	Microglia(CD45)
GSM2245385	glioblastoma	1001000235	Tumor	BT_S4	8	Immune cell	Regular	Microglia(CD45)
GSM2245386	glioblastoma	1001000235	Tumor	BT_S4	8	Immune cell	Regular	Microglia(CD45)
GSM2245387	glioblastoma	1001000235	Tumor	BT_S4	8	Immune cell	Regular	Microglia(CD45)
GSM2245388	glioblastoma	1001000235	Tumor	BT_S4	8	Immune cell	Regular	Microglia(CD45)
GSM2245389	glioblastoma	1001000235	Tumor	BT_S4	8	Immune cell	Regular	Microglia(CD45)
GSM2245390	glioblastoma	1001000235	Tumor	BT_S4	8	Immune cell	Regular	Microglia(CD45)
GSM2245391	glioblastoma	1001000235	Tumor	BT_S4	8	Immune cell	Regular	Microglia(CD45)
GSM2245392	glioblastoma	1001000235	Tumor	BT_S4	8	Immune cell	Regular	Microglia(CD45)
GSM2245393	glioblastoma	1001000235	Tumor	BT_S4	8	Immune cell	Regular	Microglia(CD45)
GSM2245394	glioblastoma	1001000235	Tumor	BT_S4	8	Immune cell	Regular	Microglia(CD45)
GSM2245395	glioblastoma	1001000235	Tumor	BT_S4	8	Immune cell	Regular	Microglia(CD45)
GSM2245396	glioblastoma	1001000235	Tumor	BT_S4	8	Immune cell	Regular	Microglia(CD45)
GSM2245397	glioblastoma	1001000235	Tumor	BT_S4	8	Immune cell	Regular	Microglia(CD45)
GSM2245398	glioblastoma	1001000235	Tumor	BT_S4	8	Immune cell	Regular	Microglia(CD45)
GSM2245399	glioblastoma	1001000235	Tumor	BT_S4	7	Immune cell	Regular	Microglia(CD45)
GSM2245400	glioblastoma	1001000235	Tumor	BT_S4	8	Immune cell	Regular	Microglia(CD45)
GSM2245401	glioblastoma	1001000235	Tumor	BT_S4	8	Immune cell	Regular	Microglia(CD45)
GSM2245402	glioblastoma	1001000235	Tumor	BT_S4	8	Immune cell	Regular	Microglia(CD45)
GSM2245403	glioblastoma	1001000235	Tumor	BT_S4	8	Immune cell	Regular	Microglia(CD45)
GSM2245404	glioblastoma	1001000235	Tumor	BT_S4	8	Immune cell	Regular	Microglia(CD45)
GSM2245405	glioblastoma	1001000235	Tumor	BT_S4	8	Immune cell	Regular	Microglia(CD45)
GSM2245406	glioblastoma	1001000235	Tumor	BT_S4	8	Immune cell	Regular	Microglia(CD45)
GSM2245407	glioblastoma	1001000235	Tumor	BT_S4	8	Immune cell	Regular	Microglia(CD45)
GSM2245408	glioblastoma	1001000235	Tumor	BT_S4	8	Immune cell	Regular	Microglia(CD45)
GSM2245409	glioblastoma	1001000235	Tumor	BT_S4	8	Immune cell	Regular	Microglia(CD45)
GSM2245410	glioblastoma	1001000235	Tumor	BT_S4	8	Immune cell	Regular	Microglia(CD45)
GSM2245411	glioblastoma	1001000235	Tumor	BT_S4	8	Immune cell	Regular	Microglia(CD45)
GSM2245412	glioblastoma	1001000235	Tumor	BT_S4	8	Immune cell	Regular	Microglia(CD45)
GSM2245413	glioblastoma	1001000235	Tumor	BT_S4	8	Immune cell	Regular	Microglia(CD45)
GSM2245414	glioblastoma	1001000235	Tumor	BT_S4	8	Immune cell	Regular	Microglia(CD45)
GSM2245415	glioblastoma	1001000235	Tumor	BT_S4	8	Immune cell	Regular	Microglia(CD45)
GSM2245416	glioblastoma	1001000235	Tumor	BT_S4	8	Immune cell	Regular	Microglia(CD45)
GSM2245417	glioblastoma	1001000235	Tumor	BT_S4	8	Immune cell	Regular	Microglia(CD45)
GSM2245418	glioblastoma	1001000235	Tumor	BT_S4	8	Immune cell	Regular	Microglia(CD45)
GSM2245419	glioblastoma	1001000235	Tumor	BT_S4	8	Immune cell	Regular	Microglia(CD45)
GSM2245420	glioblastoma	1001000235	Tumor	BT_S4	8	Immune cell	Regular	Microglia(CD45)
GSM2245421	glioblastoma	1001000235	Tumor	BT_S4	8	Immune cell	Regular	Microglia(CD45)
GSM2245422	glioblastoma	1001000235	Tumor	BT_S4	8	Immune cell	Regular	Microglia(CD45)
GSM2245423	glioblastoma	1001000235	Tumor	BT_S4	8	Immune cell	Regular	Microglia(CD45)
GSM2245424	glioblastoma	1001000235	Tumor	BT_S4	8	Immune cell	Regular	Microglia(CD45)
GSM2245425	glioblastoma	1001000235	Tumor	BT_S4	8	Immune cell	Regular	Microglia(CD45)
GSM2245426	glioblastoma	1001000235	Tumor	BT_S4	8	Immune cell	Regular	Microglia(CD45)
GSM2245427	glioblastoma	1001000235	Tumor	BT_S4	8	Immune cell	Regular	Microglia(CD45)
GSM2245428	glioblastoma	1001000235	Tumor	BT_S4	8	Immune cell	Regular	Microglia(CD45)
GSM2245429	glioblastoma	1001000235	Tumor	BT_S4	8	Immune cell	Regular	Microglia(CD45)
GSM2245430	glioblastoma	1001000235	Tumor	BT_S4	8	Immune cell	Regular	Microglia(CD45)
GSM2245431	glioblastoma	1001000235	Tumor	BT_S4	8	Immune cell	Regular	Microglia(CD45)
GSM2245432	glioblastoma	1001000235	Tumor	BT_S4	8	Immune cell	Regular	Microglia(CD45)
GSM2245433	glioblastoma	1001000235	Tumor	BT_S4	8	Immune cell	Regular	Microglia(CD45)
GSM2245434	glioblastoma	1001000235	Tumor	BT_S4	8	Immune cell	Regular	Microglia(CD45)
GSM2245435	glioblastoma	1001000235	Tumor	BT_S4	8	Immune cell	Regular	Microglia(CD45)
GSM2245436	glioblastoma	1001000235	Tumor	BT_S4	8	Immune cell	Regular	Microglia(CD45)
GSM2245437	glioblastoma	1001000235	Tumor	BT_S4	8	Immune cell	Regular	Microglia(CD45)
GSM2245438	glioblastoma	1001000235	Tumor	BT_S4	8	Immune cell	Regular	Microglia(CD45)
GSM2245439	glioblastoma	1001000235	Tumor	BT_S4	8	Immune cell	Regular	Microglia(CD45)
GSM2245440	glioblastoma	1001000235	Tumor	BT_S4	8	Immune cell	Regular	Microglia(CD45)
GSM2245441	glioblastoma	1001000235	Tumor	BT_S4	8	Immune cell	Regular	Microglia(CD45)
GSM2245442	glioblastoma	1001000235	Tumor	BT_S4	8	Immune cell	Regular	Microglia(CD45)
GSM2245443	glioblastoma	1001000235	Tumor	BT_S4	8	Immune cell	Regular	Microglia(CD45)
[truncated: 1,590 more rows]
